# Supplementary material for: University students’ strategies of coping with stress during the coronavirus pandemic: Data from Poland
Source: PLoS One. 2021 Jul 26;16(7):e0255041. doi: 10.1371/journal.pone.0255041 (PMC8312959; doi:10.1371/journal.pone.0255041)
Supplement: S1 Data — (XLSX) [file pone.0255041.s001.xlsx]

## Sheet: data_stress
sex	age	place of living	study year	form of study	COPE_work	COPE_activity	COPE_not_true	COPE_alcohol_wellbeing	COPE_support	COPE_goal_resign	COPE_sit_improv	COPE_disbelife	COPE_talk	COPE_advice_seeking	COPE_alcohol_defeat	COPE_posit_attitud	COPE_selfcriticism	COPE_strategy	COPE_uplift	COPE_resignation	COPE_posit_side	COPE_humor	COPE_thinking_less	COPE_acceptance	COPE_neg_emotions	COPE_religion	COPE_help_recive	COPE_life_learn	COPE_what_next	COPE_self_balming	COPE_pray	COPE_joy	support_type	support_source	univ	Univ_rec
1	3	1	5	2	3	3	2	1	3	2	3	3	3	3	1	3	3	3	3	2	3	3	2	3	3	3	3	3	3	2	3	2	2	2	1	1
1	3	4	5	2	3	3	2	1	4	2	3	3	3	3	1	3	1	3	3	2	3	3	3	3	3	2	3	3	3	1	1	1	2	1	1	1
1	2	3	5	2	3	4	2	2	4	2	3	2	2	4	1	3	3	3	3	2	3	4	4	3	3	1	3	3	3	3	1	2	5	4	1	1
1	3	4	5	2	3	3	3	2	2	3	3	1	3	2	2	3	3	2	2	2	3	2	2	3	2	1	2	3	3	2	1	2	1	1	1	1
1	2	4	5	2	3	2	2	1	2	3	2	2	3	3	1	3	1	1	2	1	2	2	2	3	2	3	3	3	4	2	2	1	4	3	1	1
1	3	3	5	2	3	3	1	1	2	1	3	2	2	2	1	3	2	3	3	1	2	1	2	2	2	1	2	3	3	2	1	1	4	1	1	1
1	4	4	5	2	1	1	4	1	2	1	4	1	3	1	1	4	1	4	3	1	4	3	3	4	2	3	2	3	4	1	4	2	3	4	1	1
1	3	1	5	2	4	3	1	1	4	2	3	2	3	4	1	3	3	3	4	2	3	4	4	3	3	3	4	3	3	3	3	1	4	1	1	1
2	4	3	5	2	2	3	1	2	1	2	4	1	1	1	1	3	3	4	1	2	3	2	2	4	3	1	1	4	4	4	1	1	5	1	1	1
1	3	4	5	2	1	4	1	1	2	1	3	2	2	3	1	1	2	4	2	2	2	1	1	3	3	1	2	3	4	2	1	1	5	#NULL!	1	1
2	2	4	5	2	4	4	1	2	4	1	4	1	3	4	1	3	3	4	4	1	4	4	4	3	4	4	4	4	4	2	2	1	5	1	1	1
1	2	1	5	2	3	2	2	1	3	2	2	2	3	2	1	3	3	3	3	2	3	3	3	4	2	3	3	3	2	1	3	1	4	4	1	1
1	3	1	5	2	2	3	1	1	2	2	3	1	3	3	1	2	2	4	2	2	1	2	3	4	1	2	3	2	4	1	2	1	5	1	1	1
1	2	4	5	2	3	3	1	1	3	1	3	2	2	3	1	2	3	4	3	2	3	2	3	4	3	1	3	3	4	3	1	2	2	2	1	1
1	2	4	5	2	3	2	2	1	3	1	3	2	3	3	1	3	2	3	3	1	3	3	3	3	2	1	3	3	3	2	1	1	5	1	1	1
1	3	4	4	2	2	3	1	1	3	2	4	1	3	3	1	3	2	3	2	1	3	3	3	3	2	1	2	3	4	2	1	1	4	4	1	1
1	2	4	4	2	2	2	1	1	3	2	3	2	2	3	1	3	3	1	3	1	3	4	2	3	3	1	3	3	3	2	1	1	2	4	1	1
1	3	4	5	2	2	3	1	1	3	2	4	1	2	3	1	4	2	4	4	1	4	3	2	3	2	4	3	2	4	2	4	1	5	3	1	1
1	2	3	5	2	4	4	1	1	3	2	4	2	2	3	1	2	2	4	3	2	2	2	3	4	3	3	3	3	4	2	3	2	3	4	1	1
1	2	1	5	2	3	4	1	1	3	2	3	1	3	3	1	3	2	3	3	2	4	3	3	4	3	4	3	3	3	3	4	1	5	1	1	1
1	4	2	4	2	2	2	1	1	1	1	4	1	3	1	1	3	4	2	2	1	4	4	2	4	3	1	1	4	2	1	1	1	3	4	1	1
1	4	1	4	2	1	1	2	1	2	1	2	2	1	1	1	1	1	3	1	1	4	2	1	4	2	1	1	4	3	1	1	1	1	2	1	1
1	2	2	4	2	2	3	3	1	4	3	2	2	3	2	1	2	2	2	3	3	2	3	4	3	4	3	3	3	3	2	2	1	2	4	1	1
1	2	2	4	2	3	2	2	1	3	2	3	3	4	2	1	3	3	3	2	3	3	3	3	3	2	1	2	2	3	2	2	3	3	4	1	1
1	3	3	5	2	3	3	1	2	2	1	4	1	2	2	2	3	2	3	2	2	3	2	2	4	2	3	2	3	3	2	3	1	5	3	1	1
1	2	4	4	2	2	3	2	2	4	3	3	3	4	3	2	3	3	4	4	2	3	3	3	3	3	1	4	3	3	1	1	2	5	#NULL!	1	1
1	4	4	4	2	3	3	1	1	3	2	3	2	2	3	1	3	3	3	3	2	3	1	2	3	3	3	3	3	3	3	3	1	3	4	1	1
1	3	1	5	2	3	4	1	1	4	3	3	2	2	3	1	3	4	3	4	2	2	2	3	3	2	4	4	3	4	4	4	2	5	2	1	1
1	2	2	5	2	2	3	1	1	4	2	3	3	3	3	1	2	2	3	4	1	2	2	4	3	4	4	3	3	3	1	4	1	2	2	1	1
1	2	1	5	2	1	3	2	1	3	2	2	3	3	3	1	3	1	3	3	1	3	2	2	2	3	1	3	3	3	1	1	1	2	1	1	1
1	3	4	5	2	2	3	1	3	3	4	2	1	2	3	3	2	4	2	3	3	3	3	4	3	4	2	3	3	3	4	2	1	1	1	1	1
1	2	4	4	2	3	3	2	1	3	2	3	2	2	2	1	3	1	2	3	2	3	1	2	3	2	2	3	3	2	2	2	2	5	1	1	1
1	2	4	4	2	3	3	1	2	4	1	3	1	2	3	1	3	2	4	4	2	3	3	2	3	3	2	4	2	3	2	3	1	4	1	1	1
1	4	3	5	2	3	2	1	1	3	1	3	1	2	2	1	3	1	3	2	1	3	2	2	2	2	1	2	3	2	1	1	1	4	#NULL!	1	1
1	2	4	5	2	3	3	2	2	3	2	2	2	3	3	2	3	2	3	3	2	2	2	3	2	3	1	3	2	2	1	1	1	2	1	1	1
1	2	1	5	2	3	2	1	1	4	1	2	1	3	3	1	3	1	2	4	2	3	2	3	3	2	3	3	3	3	1	2	1	5	2	1	1
1	2	3	5	2	2	3	1	2	3	2	3	2	3	3	2	3	3	2	3	2	3	2	3	2	4	2	3	2	3	4	1	1	1	1	1	1
1	4	4	4	2	1	4	1	2	4	2	4	1	1	4	2	3	3	4	4	2	3	2	3	4	3	1	4	4	4	3	2	1	5	1	1	1
1	2	1	4	2	4	3	4	1	2	2	4	2	3	2	1	4	1	4	2	2	3	4	4	3	2	3	2	3	3	2	2	2	4	1	1	1
1	2	4	4	2	2	4	1	2	4	1	4	2	2	3	1	2	2	3	4	1	2	1	3	3	3	1	4	2	3	2	1	2	5	2	1	1
1	4	1	7	2	3	3	2	2	3	2	3	2	3	2	2	3	2	3	3	2	3	2	3	3	2	2	3	3	3	1	2	2	5	2	1	1
1	1	1	1	1	3	3	1	2	4	2	4	2	2	3	1	3	1	3	4	1	2	3	3	3	3	1	3	3	3	1	1	1	3	4	2	2
1	2	3	1	1	3	2	1	3	4	2	3	2	2	4	2	2	1	1	3	2	3	3	3	2	3	1	4	3	2	1	1	1	1	2	2	2
1	1	3	1	1	2	2	1	1	3	1	2	2	3	2	1	3	1	3	4	1	2	2	3	4	2	1	4	3	3	1	1	2	3	4	2	2
1	2	3	6	1	4	4	2	2	4	2	4	1	3	4	2	4	3	4	3	1	4	4	3	4	3	2	3	3	4	3	2	2	1	1	3	6
1	1	4	1	1	1	2	2	2	4	1	4	2	2	4	2	3	1	3	4	2	3	2	3	3	2	2	4	3	3	2	3	2	1	1	2	2
1	2	1	1	1	3	3	3	1	2	1	3	4	3	3	1	3	3	4	2	2	3	3	4	4	3	1	2	3	4	1	1	2	3	1	2	2
1	1	1	1	1	3	3	2	1	4	2	3	2	3	3	1	4	3	3	3	2	3	2	2	3	2	1	3	3	3	2	1	2	2	2	2	2
1	2	1	6	1	2	2	1	1	2	2	3	1	1	2	1	3	2	3	2	1	3	2	2	3	2	2	2	2	2	1	2	1	5	3	3	6
1	1	1	1	1	2	3	2	2	3	2	3	3	3	3	1	3	3	3	3	2	3	4	1	4	3	1	2	4	3	1	1	1	5	3	2	2
1	1	1	1	1	2	3	2	1	3	2	3	3	3	3	1	2	3	3	2	2	1	4	1	3	3	1	2	3	3	1	1	1	5	3	2	2
1	1	3	2	1	4	4	4	3	2	4	3	2	4	2	4	3	4	2	3	2	3	3	4	3	4	1	3	3	3	4	1	2	2	2	2	2
1	2	1	2	1	3	2	1	2	3	1	3	1	2	2	2	3	3	3	2	1	3	3	2	2	2	2	2	3	3	1	2	1	4	3	4	6
1	2	3	2	1	1	1	1	1	2	1	1	1	4	1	2	4	3	2	1	1	4	3	1	4	1	1	1	4	3	1	3	1	5	1	5	6
1	2	3	2	1	3	3	2	1	2	2	3	2	2	2	1	3	3	3	3	1	3	3	3	3	2	2	2	3	3	3	1	1	1	1	5	6
1	2	3	6	1	3	3	2	1	3	2	3	1	2	4	1	3	4	3	3	1	3	3	3	4	2	2	3	3	3	2	1	1	2	1	3	6
1	1	1	6	1	3	2	1	2	4	1	3	2	2	3	1	3	2	4	4	2	3	3	2	3	4	2	3	3	3	2	3	2	2	2	2	2
1	1	1	1	1	3	4	2	2	3	1	3	2	2	4	2	3	2	3	4	1	3	1	3	2	3	2	4	2	4	2	2	1	1	2	2	2
1	1	1	1	1	4	2	2	1	3	1	3	1	3	2	1	3	1	3	3	2	4	3	2	4	2	1	3	3	4	1	1	2	5	1	2	2
1	2	4	1	1	3	2	1	1	2	1	3	2	4	2	1	2	1	2	2	1	2	1	4	3	3	1	1	3	2	1	1	1	2	1	2	2
1	1	1	1	1	2	2	2	1	3	3	2	3	1	2	1	1	4	2	3	3	1	3	2	3	3	1	2	2	2	3	1	3	4	1	6	3
1	2	3	2	1	4	3	2	1	2	1	3	2	3	2	1	2	1	3	3	1	3	3	3	3	1	1	2	3	3	1	1	1	5	1	2	2
1	1	2	6	1	3	3	2	1	3	2	3	3	3	4	1	1	2	3	4	2	2	3	3	2	2	3	3	1	3	2	3	1	5	1	2	2
1	1	1	1	1	2	3	1	1	3	2	3	2	2	3	1	3	2	3	3	2	3	1	3	3	2	1	3	3	3	2	1	1	2	2	7	6
1	2	1	2	1	3	3	1	1	3	2	4	1	4	4	1	4	1	4	4	1	3	4	4	4	2	2	3	4	4	2	2	2	1	3	5	6
2	2	4	6	1	3	4	1	1	2	1	4	2	1	1	1	3	4	3	2	2	3	3	1	3	3	1	1	3	3	3	1	2	5	#NULL!	3	6
1	2	2	1	1	3	3	1	1	3	1	1	1	1	1	1	3	1	1	3	1	3	3	4	4	1	1	1	3	3	1	1	1	4	2	7	6
1	1	1	1	1	3	2	1	1	3	1	3	1	2	1	1	3	1	3	3	1	3	4	4	3	3	2	2	2	2	1	1	1	5	4	2	2
1	1	1	1	1	3	2	2	1	2	2	2	1	1	1	1	3	1	1	2	1	3	4	3	4	2	1	2	4	4	1	3	2	4	2	5	6
1	2	2	2	1	1	2	1	1	1	2	4	1	1	2	1	3	1	3	3	1	2	3	2	4	1	1	1	3	3	1	1	1	5	1	2	2
1	1	1	1	1	3	2	1	1	2	2	3	2	2	2	1	3	2	1	2	2	1	3	3	2	2	1	2	3	2	1	1	1	3	1	7	6
2	2	4	1	1	3	2	2	3	3	1	3	3	3	3	3	3	3	3	2	1	1	3	3	2	3	1	3	3	2	1	1	1	3	4	8	6
1	2	1	2	1	3	3	2	1	4	2	3	2	2	3	1	3	2	3	4	2	4	3	3	3	2	1	4	4	4	1	1	2	2	1	2	2
1	2	3	7	2	3	3	1	2	4	1	3	1	3	4	2	3	2	3	4	2	3	3	3	3	3	1	4	3	3	2	1	3	5	1	1	1
1	1	2	2	1	3	2	2	1	4	2	2	1	1	4	1	4	1	4	4	1	4	4	2	4	4	2	4	4	4	1	3	1	5	4	5	6
2	2	4	6	1	3	2	1	4	3	3	3	2	3	2	2	3	4	2	2	4	3	4	4	3	4	1	2	3	3	1	3	3	4	2	3	6
1	2	1	1	1	3	3	1	3	2	2	3	4	2	3	3	3	1	3	3	2	3	4	3	3	4	1	3	3	4	2	1	1	4	2	7	6
1	2	1	2	1	2	2	2	2	3	1	2	2	3	3	2	3	2	3	4	2	3	3	3	3	3	1	4	3	3	3	1	2	5	1	2	2
1	2	3	1	1	3	3	4	2	4	2	4	3	4	3	3	2	3	4	3	2	2	2	2	3	4	1	3	3	4	2	4	2	5	1	2	2
1	2	1	2	1	3	2	3	3	4	1	3	3	3	3	3	3	1	4	4	1	4	4	4	4	4	2	3	4	4	1	2	4	3	4	2	2
1	2	1	6	2	2	2	1	2	1	2	2	3	2	1	2	3	2	3	1	1	3	3	1	3	3	2	1	3	2	1	2	1	5	3	1	1
1	2	1	3	2	2	1	2	1	3	1	2	2	1	2	1	3	1	2	3	2	3	4	2	4	2	1	1	3	2	2	1	2	5	1	1	1
1	2	1	2	1	3	2	2	1	4	2	4	2	3	2	2	3	3	3	4	2	4	4	4	4	3	1	4	3	3	2	2	2	2	1	2	2
1	2	1	2	1	1	1	1	1	2	1	4	1	1	2	1	3	1	4	3	1	1	3	1	2	1	1	3	1	4	1	1	3	5	1	5	6
1	4	3	7	2	2	4	1	1	4	2	4	1	1	2	1	4	1	4	4	1	4	3	2	4	2	3	4	4	4	1	3	1	4	3	1	1
2	4	4	7	2	2	4	1	1	1	1	4	1	3	1	1	3	1	4	1	1	4	4	2	4	2	3	1	4	4	1	3	1	4	3	1	1
1	2	1	2	1	3	3	1	1	3	2	3	1	2	3	1	3	1	3	3	1	3	2	2	3	1	3	3	3	3	1	3	1	3	1	2	2
2	2	3	4	1	2	3	1	1	2	2	3	1	2	2	1	3	2	3	2	1	3	3	2	3	2	1	1	2	3	2	1	1	5	1	5	6
1	3	4	7	1	2	3	1	3	4	1	4	1	2	3	3	3	3	4	3	1	3	3	2	3	3	2	3	3	3	2	3	1	2	2	1	1
2	4	4	6	2	3	3	2	1	2	3	3	2	2	2	1	3	3	3	3	2	3	3	3	3	2	1	2	3	3	2	1	2	2	4	1	1
1	2	4	7	2	2	3	1	2	3	2	1	1	1	2	2	3	3	1	3	2	3	3	2	4	3	1	3	4	3	1	1	1	3	#NULL!	1	1
1	2	4	7	1	2	2	1	1	3	3	2	1	3	2	1	2	3	2	3	3	2	2	4	3	3	1	3	3	2	2	1	1	1	#NULL!	1	1
1	1	1	2	1	3	1	3	1	4	2	1	2	4	4	1	4	1	1	4	4	4	4	4	4	3	3	4	4	4	1	3	2	2	#NULL!	2	2
2	4	4	7	2	3	3	1	1	3	1	3	1	1	3	1	2	1	3	3	1	3	3	2	3	3	3	3	2	3	1	3	2	5	1	1	1
1	1	1	1	1	3	3	2	2	3	2	3	3	2	2	2	3	3	2	3	1	3	3	4	2	3	1	3	3	3	1	1	1	3	4	9	6
2	2	1	7	2	3	4	1	1	3	1	4	1	2	1	1	4	1	4	2	1	3	3	2	4	1	2	2	4	4	2	1	3	5	2	1	1
1	2	1	2	1	3	3	3	2	2	1	2	3	3	2	1	3	4	2	1	2	3	2	3	3	1	2	2	3	3	1	1	1	1	1	2	2
1	2	1	2	1	3	2	1	1	3	2	2	2	3	1	1	3	2	2	2	2	3	2	3	3	2	2	2	3	2	2	3	2	3	3	10	6
1	2	2	2	1	4	2	2	1	2	2	2	1	3	1	1	3	3	4	2	2	3	2	1	4	3	1	2	3	2	2	1	1	4	3	2	2
1	2	1	1	1	2	3	3	1	4	1	3	2	3	3	1	2	3	3	3	2	3	3	3	2	3	3	3	3	3	3	3	1	4	1	2	2
1	2	4	1	1	2	2	1	1	1	1	3	1	1	1	1	3	1	2	2	1	4	4	4	4	1	1	1	4	4	1	1	2	5	1	6	3
2	2	4	2	1	3	3	3	2	4	2	3	3	2	2	2	3	1	2	3	2	3	4	1	3	3	2	3	3	4	1	2	2	3	4	2	2
1	2	3	7	2	4	3	1	1	3	2	3	1	3	3	1	3	4	3	2	3	3	1	4	3	4	2	2	3	3	3	2	1	2	1	1	1
1	2	4	1	1	2	3	1	2	3	2	3	1	2	3	2	3	3	2	3	1	3	3	3	3	3	1	3	3	3	1	1	1	5	#NULL!	5	6
2	2	1	2	1	3	3	2	1	1	2	3	1	1	2	1	3	3	2	1	2	4	3	3	4	3	1	1	3	3	3	1	3	1	#NULL!	2	2
1	2	3	6	2	4	4	1	3	4	3	4	3	3	4	4	3	4	4	4	1	1	4	3	4	4	1	4	4	4	1	1	1	3	4	1	1
1	3	1	7	2	3	3	2	2	3	2	3	4	2	4	2	2	2	3	2	1	2	3	3	4	2	1	2	4	3	1	1	1	4	1	1	1
1	3	4	7	2	4	4	2	2	2	1	4	2	2	3	2	3	2	4	3	1	3	4	4	4	2	1	2	3	4	2	1	1	1	2	1	1
1	2	1	3	1	3	3	2	2	3	1	4	1	3	3	1	3	3	3	3	2	4	3	3	3	3	1	3	3	3	3	1	2	4	4	1	1
1	2	4	4	1	3	3	2	1	3	2	3	3	3	3	1	3	4	4	3	1	3	3	3	3	4	2	3	3	4	3	1	2	4	2	1	1
1	3	3	5	2	1	2	1	3	3	2	2	2	1	3	3	2	3	2	3	2	3	3	2	3	2	2	3	3	3	2	2	2	2	1	1	1
1	2	4	4	1	3	2	2	2	1	1	3	2	3	1	2	3	3	4	1	2	3	4	3	3	2	1	1	3	3	3	1	2	2	2	1	1
1	3	3	5	1	3	2	2	1	3	3	2	3	3	2	1	3	3	3	2	2	3	3	4	2	4	2	3	2	3	1	3	1	1	1	1	1
2	2	3	4	2	2	2	1	1	2	1	3	1	1	1	1	1	1	2	1	1	4	4	2	4	1	3	2	4	4	2	3	2	5	4	1	1
1	2	4	3	1	2	3	1	3	3	1	4	1	3	3	3	3	1	3	3	1	4	4	2	3	2	1	3	3	3	1	1	3	3	1	1	1
1	2	3	7	1	3	3	1	2	3	1	3	1	3	2	2	3	2	4	3	2	3	4	3	3	2	1	2	3	3	1	1	1	3	4	1	1
1	2	4	4	2	4	3	2	1	3	2	3	3	3	3	1	3	2	3	3	2	3	1	4	3	3	3	3	3	3	2	3	2	2	1	1	1
1	2	4	7	1	2	4	1	1	3	2	4	1	4	4	1	3	2	4	3	1	4	3	2	3	3	3	3	3	3	3	3	1	2	1	1	1
1	2	4	4	1	2	4	1	2	4	1	4	1	3	4	2	3	4	4	3	1	3	3	2	3	3	1	3	3	4	3	1	1	2	1	1	1
2	2	1	2	1	3	3	2	3	3	2	3	2	3	3	3	3	2	3	2	2	3	4	3	2	2	4	2	2	3	3	4	3	2	2	2	2
1	2	1	5	1	2	3	1	2	4	1	3	3	1	2	1	1	4	2	3	3	1	4	1	4	2	1	4	3	2	1	1	3	5	4	1	1
1	2	4	4	1	3	2	1	1	4	1	3	2	3	3	1	3	3	3	4	2	3	4	4	4	4	1	4	4	3	1	1	1	2	4	1	1
1	2	4	7	2	2	3	1	1	3	1	3	1	1	1	1	2	2	2	3	2	2	2	2	4	2	2	2	4	3	1	3	1	5	1	1	1
1	4	4	7	2	2	4	1	1	4	1	4	1	2	3	1	4	1	4	4	1	4	3	1	4	2	1	4	4	4	1	1	2	4	1	1	1
2	4	3	5	2	1	3	1	1	3	1	3	1	3	2	1	3	2	3	3	1	3	2	2	3	2	2	3	3	3	2	2	1	5	1	1	1
1	2	4	3	1	3	3	1	2	4	2	3	1	3	3	2	3	4	3	3	2	3	3	2	3	2	1	3	3	3	3	3	1	2	2	1	1
1	2	4	7	1	2	3	2	2	3	2	3	2	3	3	2	2	3	3	3	2	2	3	2	2	3	1	3	3	3	3	2	2	1	3	1	1
2	2	4	3	1	1	3	1	1	1	1	3	1	1	1	1	1	2	4	1	2	2	3	2	4	1	2	1	3	4	2	3	1	1	4	1	1
1	2	3	3	2	3	2	1	1	2	1	2	2	1	1	1	2	3	3	2	1	1	2	3	4	1	1	2	4	3	1	1	1	5	4	1	1
1	3	1	5	1	4	3	2	1	2	2	3	2	3	3	1	3	3	4	2	2	3	2	3	3	3	3	3	3	3	3	2	2	5	4	1	1
1	2	3	3	1	2	3	1	1	3	1	3	1	1	3	1	3	2	3	3	1	3	3	1	2	3	4	3	2	3	2	4	1	2	1	1	1
2	2	1	2	1	1	3	2	1	2	3	2	1	2	1	1	3	4	3	2	3	2	4	2	2	2	2	2	3	3	2	3	1	2	1	1	1
1	4	4	7	2	3	3	1	1	3	2	3	2	3	4	1	3	2	3	3	2	3	3	2	3	2	2	3	3	3	2	2	2	2	2	1	1
2	2	3	7	1	3	2	1	1	2	3	3	3	3	2	1	2	3	2	2	3	1	1	3	4	2	2	2	3	4	2	2	1	1	4	1	1
1	3	1	4	1	1	4	1	1	1	1	4	1	4	2	1	4	1	3	2	1	4	3	2	4	1	3	1	4	4	1	2	1	5	1	1	1
1	2	4	3	1	2	2	1	2	3	4	2	2	2	2	2	1	4	2	3	4	2	3	3	2	4	1	3	2	2	1	1	1	5	1	1	1
1	2	1	3	1	3	2	2	2	2	2	3	1	3	1	2	3	2	3	2	2	3	3	3	3	2	2	1	3	3	2	1	1	2	1	1	1
1	2	4	4	2	3	2	1	1	3	2	2	1	3	2	1	3	2	3	3	2	3	3	3	3	3	1	3	3	2	2	1	1	2	2	1	1
1	2	4	7	1	3	4	1	1	3	1	4	1	4	3	1	2	4	4	4	2	1	1	4	3	3	1	4	4	4	3	1	1	2	2	1	1
1	4	4	5	2	3	3	2	2	3	1	3	2	2	3	1	4	2	3	3	1	3	3	2	3	2	2	2	3	3	2	2	1	5	1	1	1
1	3	3	3	1	3	4	1	3	3	1	4	2	3	3	3	3	3	3	3	1	3	3	4	3	3	1	3	3	3	3	2	2	2	1	1	1
1	2	3	6	2	3	3	3	1	3	2	3	3	3	3	1	2	3	2	3	2	2	2	3	2	2	1	3	2	3	2	1	1	2	1	1	1
1	2	4	3	2	1	3	1	2	4	2	3	1	4	4	2	3	2	4	4	1	4	4	4	4	3	4	4	4	4	2	3	1	2	4	1	1
1	2	3	3	2	2	3	1	1	2	2	3	2	3	2	1	2	3	3	2	2	2	3	3	4	3	1	1	2	4	2	1	1	3	#NULL!	1	1
1	3	4	7	2	3	3	2	1	2	1	3	2	2	2	1	3	1	3	3	1	3	3	2	3	1	1	2	3	3	1	1	1	3	4	1	1
1	2	4	4	2	2	2	1	2	3	1	2	2	1	1	2	3	2	2	3	1	3	3	3	3	2	1	3	4	1	1	1	1	3	4	1	1
1	4	3	5	2	1	4	2	1	1	3	3	2	1	1	1	2	2	3	3	2	2	2	2	2	3	2	3	3	3	2	2	1	3	4	1	1
1	2	1	4	1	3	3	2	1	2	2	3	2	2	2	1	2	2	2	2	2	3	2	1	3	2	2	3	3	3	2	2	1	4	1	1	1
1	4	4	5	2	2	4	1	2	3	1	4	1	3	3	2	3	3	4	3	1	3	4	2	4	4	1	3	4	4	2	1	1	4	4	1	1
1	4	3	5	2	2	2	2	1	1	1	3	1	1	2	1	4	1	4	4	1	4	1	2	4	1	1	1	4	4	1	1	1	5	4	1	1
1	2	4	5	2	3	3	1	1	3	2	3	2	1	3	1	2	3	2	4	2	1	1	4	2	3	1	3	2	3	4	1	1	4	3	1	1
1	2	4	7	1	3	3	1	1	3	2	2	1	4	2	1	3	4	3	3	2	3	3	2	2	3	1	3	3	4	4	1	1	3	1	1	1
1	1	1	1	1	3	3	2	1	3	1	4	2	2	3	1	3	1	3	4	1	3	2	2	2	2	2	3	2	3	2	2	2	5	1	2	2
2	3	4	3	2	3	4	1	2	3	1	4	1	3	3	2	3	2	4	3	1	3	3	3	4	3	2	3	3	4	2	2	2	4	4	1	1
1	3	4	3	2	1	1	1	1	2	1	3	1	2	2	1	3	2	3	3	1	3	3	2	4	2	1	2	3	3	1	2	1	4	1	1	1
1	1	3	6	1	4	3	1	1	4	1	4	1	3	2	1	4	4	3	4	1	4	4	1	4	2	2	4	4	3	1	2	1	5	1	1	1
1	1	3	2	1	4	2	3	2	4	2	1	4	3	2	2	4	3	3	4	3	3	1	2	3	3	1	4	3	3	1	1	1	2	1	1	1
1	2	4	2	1	2	4	1	2	3	1	3	1	1	3	2	3	3	4	3	1	2	1	2	3	3	1	3	2	3	2	1	1	1	1	1	1
1	2	3	2	1	3	2	1	1	3	2	3	2	2	3	1	3	2	3	3	2	3	3	3	3	2	3	3	3	3	2	3	1	4	2	1	1
1	2	1	2	1	3	3	2	1	3	2	3	4	2	3	1	2	2	2	3	2	3	3	1	2	2	1	3	3	3	1	1	1	1	2	1	1
1	2	3	1	1	2	3	1	2	2	3	3	3	4	2	2	3	2	3	2	2	3	2	3	3	2	2	2	3	3	2	3	1	2	2	1	1
1	1	2	1	1	1	1	1	1	3	1	2	1	3	3	1	3	1	2	3	1	3	1	2	4	3	1	3	3	2	1	1	1	3	4	1	1
1	1	4	1	1	3	2	2	2	3	2	2	2	2	2	2	2	2	2	3	2	3	3	2	4	1	2	2	3	2	1	1	2	5	4	1	1
1	1	4	1	1	4	3	3	2	3	1	3	2	4	3	2	3	3	3	3	2	3	4	3	3	2	2	2	3	3	3	2	2	2	1	1	1
1	2	3	1	1	3	3	2	2	4	3	3	2	3	3	1	3	1	2	4	2	1	3	3	2	3	4	3	3	3	3	4	1	1	1	1	1
2	1	2	1	1	2	4	2	1	3	3	3	1	1	3	1	3	3	3	3	1	2	2	2	2	3	2	3	3	3	3	2	1	2	2	1	1
1	1	4	1	1	3	3	1	2	3	2	3	2	2	2	2	3	2	3	2	2	3	2	3	3	3	2	2	3	3	2	2	1	5	2	1	1
1	1	3	1	1	4	2	1	1	3	1	3	1	3	3	1	2	3	3	3	2	2	3	3	4	3	2	3	4	3	1	2	1	2	1	1	1
1	1	3	1	1	2	3	2	2	3	2	3	1	3	3	2	3	3	3	3	2	3	3	3	3	2	1	3	2	3	3	1	3	2	2	1	1
1	1	2	1	1	4	3	3	2	3	3	3	3	2	3	2	3	3	3	3	3	3	3	3	3	2	2	3	3	3	3	2	2	1	1	1	1
1	2	4	1	1	3	4	2	2	3	3	4	1	3	2	2	3	2	3	3	1	3	4	3	2	3	1	3	2	3	2	1	2	2	2	1	1
1	1	1	1	1	3	2	2	1	4	1	3	2	3	3	1	4	2	2	4	1	4	4	4	4	2	4	4	4	3	1	3	3	4	3	1	1
1	1	3	1	1	4	3	3	4	2	2	3	3	2	2	4	4	2	3	3	1	3	4	4	2	2	1	2	3	4	2	3	2	5	3	1	1
1	1	3	1	1	3	3	1	1	3	1	3	2	3	3	1	3	1	3	3	2	3	3	4	3	2	4	3	3	3	2	4	2	2	2	1	1
1	1	2	1	1	2	2	1	1	3	2	2	2	2	3	1	4	2	2	3	2	3	3	3	3	2	3	3	3	2	1	3	1	5	1	1	1
1	2	4	1	1	2	2	2	4	3	3	2	2	2	2	3	3	2	2	4	2	4	4	2	4	1	2	2	4	1	1	2	3	2	2	1	1
1	2	4	1	1	4	3	2	1	3	2	3	2	3	2	1	2	3	4	3	1	3	2	4	3	3	1	3	3	4	1	1	1	3	1	1	1
2	1	4	1	1	2	3	2	2	3	1	3	1	2	3	1	3	2	3	3	1	3	2	3	4	2	1	2	4	4	1	1	1	5	1	1	1
1	2	1	1	1	3	3	2	1	1	2	3	3	3	2	1	3	3	3	2	1	3	3	3	4	3	1	3	3	3	3	1	2	5	4	1	1
1	1	4	1	1	2	2	3	3	4	4	2	3	3	2	3	2	4	2	4	3	3	1	3	3	2	1	3	3	2	2	1	1	1	2	1	1
1	1	1	1	1	3	3	1	1	2	2	3	3	3	2	1	3	3	3	3	2	3	2	3	2	3	4	2	3	4	2	4	1	4	3	1	1
1	2	4	1	1	3	3	1	1	3	2	4	1	3	3	1	3	3	4	3	2	4	2	3	3	3	4	3	3	3	2	4	1	4	4	1	1
1	1	1	1	1	4	2	1	1	1	4	2	1	4	1	1	2	4	2	1	3	2	2	4	3	2	4	1	3	4	2	4	1	2	2	1	1
1	1	4	1	1	3	3	1	2	2	1	3	2	2	2	2	2	2	4	2	2	3	2	2	4	3	1	2	3	4	2	1	1	3	2	1	1
1	1	1	1	1	3	3	1	2	3	2	3	2	3	3	2	3	2	2	3	2	3	3	3	4	2	3	3	4	3	2	3	2	3	1	1	1
1	1	3	1	1	3	3	2	2	3	2	4	1	4	3	2	3	2	4	3	1	3	3	4	4	4	2	3	4	4	2	1	1	5	4	1	1
1	2	4	1	1	2	2	2	4	3	3	2	2	2	2	3	3	2	2	4	2	4	4	2	4	1	2	2	4	1	1	2	3	2	2	1	1
1	2	4	4	1	2	2	1	1	2	3	2	1	2	2	1	2	3	2	2	3	2	3	3	3	3	1	2	3	2	2	1	2	5	2	1	1
2	3	4	4	1	1	3	2	2	3	2	3	1	4	3	1	2	1	3	2	1	3	3	4	3	2	1	3	3	3	1	1	3	5	4	1	1
1	2	4	4	1	3	2	2	2	3	2	2	3	3	2	2	3	1	3	3	1	3	4	3	3	1	1	2	3	3	2	2	2	4	3	1	1
2	2	4	4	1	3	3	3	2	2	2	3	4	3	1	3	3	1	2	2	1	2	4	4	2	2	1	1	2	2	1	1	4	3	4	1	1
1	2	4	4	1	2	2	1	1	4	1	2	1	3	4	1	3	1	2	4	1	3	4	2	4	4	1	4	4	4	1	1	1	2	2	1	1
1	2	2	4	1	3	4	1	1	1	3	2	1	2	1	1	2	2	2	1	2	2	2	2	4	2	1	1	3	3	1	1	1	3	4	1	1
1	2	4	4	1	4	3	2	1	4	2	3	2	3	4	1	2	3	2	4	2	2	4	4	4	4	1	4	4	3	3	1	1	1	2	1	1
1	2	3	4	1	2	2	1	1	4	2	3	1	2	4	1	3	1	3	4	1	3	1	2	3	1	4	4	4	4	1	3	1	4	4	1	1
1	2	3	4	1	3	3	2	2	3	2	3	2	2	3	2	3	3	3	2	2	3	4	3	3	2	1	3	3	4	2	1	1	2	2	1	1
1	2	3	4	1	3	2	2	3	4	3	3	3	4	4	4	3	4	3	2	3	3	4	4	3	3	1	3	2	4	4	1	1	1	2	1	1
1	2	1	4	1	4	3	1	2	4	1	3	2	3	2	2	3	2	4	4	1	3	3	3	3	1	1	3	3	3	1	1	1	5	2	1	1
1	2	4	4	1	2	3	1	2	3	2	3	1	2	3	2	4	2	3	3	1	4	3	2	3	3	1	3	3	3	2	3	1	2	2	1	1
1	2	4	5	1	3	3	1	1	4	1	3	1	2	2	1	3	3	3	4	2	3	4	3	4	4	3	4	4	4	1	1	1	2	2	1	1
1	2	1	4	1	2	2	1	3	3	3	2	3	3	3	3	3	3	2	3	2	1	1	3	4	3	2	3	4	3	2	2	1	3	1	1	1
1	2	1	4	1	3	3	1	1	3	2	3	1	3	3	1	3	2	3	3	2	4	3	3	3	2	4	3	2	3	2	4	1	1	2	1	1
1	3	4	4	1	3	3	1	3	3	2	3	1	2	2	3	2	3	3	3	1	2	1	3	2	4	1	3	3	3	3	1	1	1	2	1	1
1	2	4	4	1	3	2	2	1	4	2	3	2	3	3	1	4	4	3	4	2	4	4	4	3	3	2	4	2	3	2	2	2	1	2	1	1
1	2	1	4	1	3	2	1	2	2	2	2	1	3	3	2	3	2	3	3	2	3	3	3	3	2	3	3	2	3	1	3	1	#NULL!	2	1	1
1	3	4	4	1	3	3	2	1	4	1	4	3	3	3	1	3	3	3	3	1	3	3	3	3	3	1	3	3	3	3	2	1	3	4	1	1
1	2	4	4	1	2	2	1	1	3	2	3	1	3	3	1	3	3	3	3	1	3	3	4	3	3	1	3	3	3	3	1	1	4	4	1	1
1	2	3	4	1	3	3	1	1	4	2	3	1	4	4	1	2	4	3	3	1	2	1	3	3	4	1	3	3	3	4	1	1	2	2	1	1
1	2	1	4	1	3	3	1	2	3	2	3	1	4	2	2	2	4	2	3	2	2	3	3	3	3	3	3	3	3	4	3	1	4	4	1	1
1	2	4	4	1	3	3	2	2	3	2	3	3	3	3	2	3	3	2	3	2	3	3	3	3	2	1	2	3	3	2	1	1	2	1	1	1
2	2	3	3	2	2	2	3	1	1	3	2	1	3	1	1	3	2	3	1	3	3	1	4	3	1	3	1	3	2	3	2	1	5	1	1	1
1	3	2	7	1	2	2	1	1	4	1	4	1	2	3	1	3	2	3	4	1	3	3	2	3	3	1	4	3	3	1	1	2	2	1	1	1
1	2	1	3	2	3	3	3	2	3	2	3	2	2	3	2	3	3	3	3	2	3	3	3	3	3	1	3	3	3	2	1	1	2	2	1	1
1	2	4	3	2	2	3	1	1	3	2	3	2	3	3	1	3	2	2	3	2	3	4	3	2	2	1	4	3	3	2	1	2	2	2	1	1
1	2	4	3	1	3	2	1	2	3	2	2	1	3	4	1	4	3	2	3	2	3	3	4	3	3	1	4	3	3	1	2	1	4	4	1	1
1	2	4	4	2	3	3	2	3	2	2	3	3	2	3	3	3	4	3	2	2	3	3	3	3	3	4	2	3	3	3	3	2	2	2	11	6
1	2	4	4	1	2	2	3	1	2	3	2	4	2	3	1	2	4	2	2	3	2	3	2	3	4	3	3	3	3	3	2	1	4	1	5	6
1	2	1	5	1	2	3	1	1	4	3	2	2	4	4	1	3	2	3	4	2	3	2	3	4	2	3	4	4	3	2	3	1	3	4	1	1
1	2	3	5	1	2	2	2	1	4	2	2	2	4	4	1	3	4	1	4	2	2	3	4	4	3	1	4	3	3	3	1	1	4	1	1	1
2	2	3	5	1	3	3	2	1	2	2	3	2	3	3	1	2	3	3	2	2	3	3	3	3	4	2	3	3	3	2	2	2	2	1	1	1
1	3	4	5	1	3	3	3	3	4	2	3	1	3	4	3	3	2	3	4	1	3	3	3	4	3	3	3	3	4	2	3	2	3	4	1	1
1	3	4	5	1	3	3	1	1	3	2	3	1	2	3	1	3	2	3	3	2	3	2	3	3	3	1	3	3	3	2	1	1	4	1	1	1
1	2	4	5	1	3	2	2	1	3	2	3	2	2	4	1	3	3	3	3	1	2	3	3	2	4	2	3	2	3	2	1	1	3	4	1	1
1	3	4	5	1	2	3	1	1	2	2	3	3	4	3	1	3	4	3	2	3	3	2	4	3	2	1	2	4	4	4	1	1	5	1	1	1
1	2	4	3	1	1	3	1	1	4	3	2	3	3	3	1	2	4	4	3	4	3	4	4	4	3	1	4	3	3	1	3	1	3	4	1	1
1	2	4	3	1	2	1	1	1	3	4	1	1	3	3	1	2	3	1	3	3	2	3	3	3	3	1	4	2	2	1	2	1	4	1	1	1
1	2	4	3	1	3	3	1	3	3	2	3	1	3	3	3	2	3	3	3	1	2	1	3	3	3	1	3	3	3	2	1	1	1	2	1	1
1	2	1	3	1	3	3	3	1	3	2	3	1	3	2	2	3	4	3	3	2	3	4	4	4	3	3	4	4	4	3	4	2	5	2	1	1
1	2	2	3	1	2	1	2	1	3	1	2	2	3	2	1	3	1	1	3	2	3	2	2	3	2	3	2	3	2	1	3	2	3	1	1	1
1	2	4	3	1	2	3	2	3	4	2	4	1	4	4	2	2	4	3	4	2	3	3	4	3	4	2	4	4	4	4	2	2	2	2	1	1
1	3	4	5	1	4	3	2	1	3	1	4	1	2	3	1	3	2	3	4	1	4	2	3	3	3	4	4	2	3	2	4	1	5	2	1	1
1	2	1	3	1	3	2	1	1	3	2	3	3	3	3	1	2	4	2	4	2	3	3	3	3	3	2	4	3	2	3	2	1	2	1	12	6
1	2	1	3	1	2	3	1	1	4	1	4	2	4	4	1	2	3	2	4	2	2	3	4	2	2	2	4	2	3	3	1	1	3	4	12	6
1	2	1	3	1	3	3	2	1	3	2	3	2	3	2	1	3	3	3	3	2	3	2	2	3	3	4	2	2	3	3	4	1	4	3	12	6
1	2	2	3	1	2	2	3	1	2	3	2	2	2	2	1	1	2	1	2	2	1	2	3	1	4	2	2	1	2	1	4	1	2	1	12	6
1	2	4	3	1	3	2	1	3	3	2	2	1	3	3	3	2	2	2	3	1	2	4	3	4	3	1	2	2	2	1	1	2	1	4	1	1
1	2	4	3	1	2	1	1	1	3	2	1	2	4	3	1	2	2	3	3	2	2	4	3	3	4	2	3	3	2	1	1	1	2	2	1	1
1	2	1	3	1	3	3	1	1	2	2	3	1	2	2	1	3	4	3	2	1	3	1	4	2	2	1	2	3	3	3	1	1	5	2	1	1
1	2	3	3	1	3	2	1	1	3	2	3	2	3	2	1	3	2	3	3	2	3	2	3	3	3	1	3	3	3	1	1	1	2	1	1	1
2	2	4	3	1	4	2	1	1	2	2	2	3	4	2	2	3	4	4	2	2	4	4	4	4	2	1	2	4	3	4	1	3	4	1	1	1
1	2	3	3	1	3	2	3	2	3	3	3	3	3	2	3	3	3	3	3	2	3	3	3	3	3	3	3	3	3	3	3	2	5	3	1	1
1	2	1	3	1	3	2	2	1	3	2	3	2	3	4	1	3	3	3	4	2	3	1	3	2	3	3	3	3	3	3	3	1	4	1	1	1
1	2	1	3	1	4	3	2	2	1	1	2	3	3	3	1	3	3	2	1	2	3	1	2	3	1	2	1	2	2	2	2	1	1	1	1	1
1	2	1	3	1	3	3	2	1	2	1	3	2	2	2	1	3	3	3	3	2	3	2	2	3	2	2	3	3	3	2	3	1	1	4	1	1
1	2	4	3	1	3	3	2	1	4	2	3	3	3	4	1	3	2	3	4	2	4	4	4	2	2	1	4	3	3	2	1	3	2	2	1	1
1	3	4	3	1	3	2	2	2	2	3	2	2	3	2	2	3	4	2	2	2	3	4	3	3	2	1	2	4	2	4	1	2	5	#NULL!	1	1
1	2	4	3	1	4	3	1	1	4	2	4	2	2	3	1	3	3	3	3	1	3	3	2	3	3	1	3	3	3	2	1	1	2	2	1	1
1	3	1	3	1	3	3	1	2	3	1	3	1	4	2	2	3	2	3	3	1	3	3	3	3	3	1	3	3	3	2	1	1	2	2	1	1
1	2	1	3	1	4	4	2	1	3	1	4	2	2	3	1	2	2	3	3	1	3	4	3	3	3	3	3	3	3	3	3	1	2	#NULL!	1	1
1	2	4	2	1	3	2	3	3	1	3	2	3	3	3	3	3	3	2	2	2	3	3	3	3	3	1	2	3	2	1	1	2	1	2	1	1
1	1	4	2	1	4	4	3	1	3	1	4	2	3	3	1	4	3	4	3	1	3	4	3	4	3	1	3	3	4	3	1	2	3	4	1	1
1	1	2	2	1	3	3	3	3	4	3	3	4	3	2	3	2	4	3	4	2	2	3	4	3	4	2	4	3	3	2	2	1	1	4	1	1
1	2	3	2	1	2	3	1	3	3	1	3	1	3	3	2	3	2	3	3	1	3	3	3	3	3	1	3	3	3	2	1	2	3	4	1	1
2	2	4	2	1	3	4	1	1	3	2	4	2	2	4	1	3	3	4	3	2	3	3	2	3	4	1	3	3	4	2	2	1	2	2	1	1
1	3	4	2	1	3	4	1	2	4	3	3	1	3	4	2	3	3	3	3	2	4	4	2	4	2	3	3	3	3	2	3	3	1	1	1	1
2	3	4	3	1	2	4	1	1	3	2	4	2	2	2	1	2	3	3	3	2	3	3	3	2	4	1	2	3	3	4	1	2	4	2	1	1
1	2	4	3	1	2	3	1	1	2	1	3	1	1	3	1	2	1	2	2	1	2	2	3	3	3	1	1	2	3	3	1	1	4	2	1	1
1	1	1	2	1	2	2	3	1	2	2	2	1	1	1	1	3	2	2	2	2	3	4	3	3	3	1	2	3	2	1	2	1	3	#NULL!	1	1
1	2	2	2	1	3	3	1	1	3	2	3	1	3	3	1	2	3	3	3	2	3	3	3	3	3	3	3	3	3	2	3	1	5	1	2	2
1	1	3	1	2	3	3	2	1	3	2	3	2	2	3	1	4	2	3	3	2	3	2	3	3	2	4	3	3	3	2	4	1	2	1	1	1
1	2	2	2	1	3	3	1	2	3	2	3	1	3	3	1	3	1	3	3	1	4	3	3	3	1	2	3	3	3	1	1	1	4	2	2	2
1	2	2	2	1	2	3	2	2	4	1	3	1	3	3	1	4	2	3	3	2	3	3	3	4	3	2	3	4	3	1	2	2	4	1	1	1
2	2	3	3	1	2	1	2	3	2	3	2	1	3	2	1	1	3	3	3	3	2	3	2	3	2	1	3	4	3	3	1	2	3	1	7	6
1	2	4	2	1	1	2	1	1	3	2	3	1	4	4	1	3	2	3	4	2	3	4	4	2	2	2	3	3	3	2	2	2	2	2	13	4
1	2	1	2	1	2	2	3	1	3	3	2	2	3	3	1	3	3	3	3	3	3	4	4	4	2	1	3	3	2	2	1	2	1	1	13	4
1	2	4	2	1	3	3	1	1	3	2	4	2	2	3	1	4	2	4	4	2	4	3	3	3	2	4	3	4	3	2	4	2	2	1	13	4
1	2	1	2	1	1	1	2	1	4	3	2	2	3	1	1	4	2	2	4	2	4	3	2	3	2	1	2	3	2	1	1	3	4	1	13	4
2	2	4	2	1	3	4	1	1	2	2	4	2	3	2	1	2	3	4	2	2	3	2	2	2	2	2	2	2	3	4	1	1	4	3	13	4
1	1	2	1	1	1	3	1	1	3	2	3	1	1	2	1	3	2	4	4	1	4	4	2	4	3	4	4	4	3	2	4	2	5	3	6	3
1	4	3	2	1	4	3	3	2	4	1	4	1	2	3	2	3	3	3	3	2	3	3	4	3	3	4	4	3	3	1	3	2	2	2	6	3
1	2	1	3	1	3	3	1	1	3	2	3	2	3	3	1	3	1	4	4	1	3	3	4	3	3	1	3	4	3	1	1	1	5	4	6	3
1	1	1	1	1	3	3	1	2	3	2	3	2	3	3	2	3	4	2	3	2	3	4	2	4	2	3	3	3	3	2	2	1	4	3	6	3
1	1	3	1	2	2	2	2	1	1	2	2	3	3	3	1	4	2	3	3	2	4	3	3	3	2	2	2	4	3	2	2	1	5	1	6	3
1	2	1	3	1	2	3	2	2	4	2	3	2	4	4	2	3	3	3	3	2	3	3	3	3	2	2	3	3	2	2	2	2	2	1	6	3
1	2	3	3	1	3	2	2	1	4	2	3	2	3	4	1	3	2	3	4	2	3	3	4	3	3	2	4	3	3	2	1	2	5	1	6	3
1	2	1	2	1	3	3	2	1	3	2	3	1	3	3	1	3	3	3	3	2	3	3	1	4	4	3	3	4	4	1	1	1	3	1	6	3
1	2	3	2	1	4	2	4	3	4	2	2	3	3	2	3	3	1	2	4	1	3	3	3	3	3	3	4	4	2	1	2	1	4	1	6	3
1	2	3	2	1	2	2	1	2	4	3	2	1	1	4	2	4	3	3	4	2	4	3	4	4	4	1	4	4	1	1	1	2	3	4	6	3
1	1	3	1	1	2	1	3	1	3	2	1	2	4	3	1	3	2	3	1	1	4	3	4	4	2	1	1	2	1	1	1	2	3	4	6	3
1	2	1	6	1	3	4	2	1	4	2	3	2	3	2	1	3	2	3	4	2	3	3	3	3	4	2	3	4	3	2	1	2	5	#NULL!	6	3
1	1	3	6	1	2	3	1	1	3	2	3	1	3	3	1	3	2	3	4	1	3	2	3	3	2	1	3	3	4	1	1	1	4	1	6	3
1	2	1	1	1	3	2	1	1	2	2	2	2	4	2	1	2	2	3	3	2	3	3	4	3	1	3	2	2	2	1	3	3	5	4	6	3
1	1	3	6	2	2	2	1	1	4	2	2	1	2	3	1	2	4	3	4	3	2	2	2	2	3	3	4	3	3	3	3	1	4	3	6	3
1	2	1	3	1	4	3	2	1	2	2	1	1	3	2	1	2	4	2	3	1	1	2	3	3	1	1	1	3	3	4	1	2	4	3	6	3
1	4	3	1	2	2	2	3	1	4	2	3	3	2	3	1	3	1	3	2	2	3	1	3	1	3	2	2	3	3	1	1	1	2	1	6	3
2	2	4	2	1	1	1	2	2	2	1	2	2	2	3	1	2	1	3	2	2	2	4	3	4	2	1	2	4	3	1	1	4	3	2	6	3
1	1	1	2	1	3	3	2	1	2	2	3	2	3	3	1	2	3	2	1	2	2	1	4	3	4	4	2	3	3	4	4	1	1	2	6	3
1	1	1	1	1	2	2	1	3	2	3	2	1	2	3	3	2	3	3	2	2	2	4	2	2	4	1	2	2	3	1	1	1	1	3	6	3
1	1	1	1	1	3	2	3	1	2	3	2	3	3	1	1	2	3	3	2	3	3	2	4	2	3	1	1	2	2	1	1	2	1	2	6	3
2	2	3	2	1	2	2	2	2	3	1	3	1	2	3	2	4	1	3	4	1	4	3	2	4	3	1	3	3	2	2	2	2	4	2	6	3
1	2	2	3	1	2	3	2	1	2	2	3	2	3	3	1	2	2	2	3	2	3	2	3	4	3	2	3	3	2	1	1	1	1	4	6	3
1	2	4	3	1	3	3	2	2	3	3	2	1	2	3	2	2	3	3	3	2	3	4	4	4	2	1	3	3	3	1	1	1	4	3	6	3
1	2	4	5	1	3	4	1	2	2	1	4	1	3	3	2	4	2	4	3	1	3	4	3	4	2	4	3	4	4	1	3	2	5	3	13	4
1	2	3	1	1	2	2	1	2	2	2	2	1	1	2	2	2	3	2	2	2	2	3	2	4	2	1	2	4	3	1	1	1	3	#NULL!	6	3
1	4	4	3	2	4	2	1	1	1	1	3	1	1	3	1	4	1	3	4	1	4	4	4	4	1	4	1	4	4	1	4	1	5	1	6	3
1	2	1	6	1	3	2	2	1	2	2	3	3	3	2	1	2	2	3	4	1	2	2	3	3	1	3	2	3	2	2	3	1	3	1	6	3
1	2	4	2	1	4	3	1	1	3	1	3	1	2	3	1	3	4	4	3	1	4	1	4	4	2	4	3	4	4	1	4	1	1	2	6	3
1	2	4	2	1	3	3	1	1	2	4	1	1	3	2	1	3	2	3	2	2	4	2	3	3	2	2	2	4	1	1	1	2	4	2	6	3
1	2	1	3	1	4	3	4	2	3	2	3	3	3	4	2	3	4	3	4	2	3	3	3	3	4	2	4	3	3	4	3	2	1	2	13	4
1	2	4	3	1	3	3	1	2	4	2	3	1	3	3	1	3	2	3	4	1	4	3	3	4	2	2	3	3	3	1	2	1	1	1	13	4
1	1	2	1	2	3	4	1	2	1	3	4	2	2	3	2	4	4	3	1	2	3	1	1	3	4	1	1	3	4	3	1	1	1	1	6	3
1	2	4	3	1	3	3	2	2	2	3	3	2	3	3	2	2	3	3	2	2	2	3	3	2	2	1	2	3	3	3	1	2	3	4	13	4
1	2	2	3	1	2	2	1	2	3	1	3	1	4	3	2	4	2	4	3	1	4	3	3	3	3	2	2	4	3	1	3	1	2	3	13	4
1	2	3	3	1	3	4	2	1	3	2	3	2	3	3	1	3	2	3	3	2	3	3	3	3	3	3	3	3	3	2	4	1	5	4	13	4
1	2	1	3	1	3	2	2	2	3	2	3	3	3	3	2	2	2	2	2	2	3	2	3	3	3	3	3	2	3	2	2	2	2	1	13	4
1	2	1	3	1	2	4	1	2	4	1	4	1	4	4	1	1	4	4	4	1	1	2	1	1	4	4	4	2	4	4	4	1	2	1	13	4
2	1	3	1	1	2	3	2	2	2	1	4	2	2	3	1	3	3	4	3	1	3	3	2	3	1	1	3	3	4	2	1	1	3	1	6	3
2	3	3	1	1	2	1	2	1	2	4	2	3	2	1	1	1	4	2	1	3	2	2	3	2	3	1	2	2	3	4	1	1	1	2	6	3
1	4	3	3	2	3	3	3	1	3	1	3	2	2	2	1	3	2	3	2	1	3	3	3	3	3	2	3	3	3	2	2	2	5	4	6	3
1	2	3	5	1	2	2	3	2	3	4	2	3	4	3	2	3	4	2	3	3	3	4	3	3	2	1	2	3	2	4	1	2	3	1	6	3
1	2	3	6	1	3	3	2	1	2	2	3	2	2	3	1	2	3	3	2	2	3	1	3	3	2	1	2	3	3	2	1	1	5	2	6	3
1	2	4	2	1	2	3	1	1	3	1	3	3	3	3	1	4	1	4	4	1	3	2	3	3	2	1	4	2	3	2	1	1	2	2	13	4
1	2	1	5	1	2	2	3	1	3	3	2	3	3	3	1	3	3	2	3	3	2	2	3	2	4	3	3	3	3	3	4	1	2	1	6	3
1	2	1	2	1	3	3	2	1	3	2	2	3	3	3	1	3	1	3	3	1	3	2	2	3	2	3	3	3	3	2	3	2	2	2	6	3
1	2	4	3	1	4	3	1	1	2	1	3	2	3	3	2	3	2	4	4	1	3	3	3	3	3	3	3	3	3	2	3	2	4	3	13	4
1	2	4	3	1	3	2	1	2	2	2	2	3	4	4	2	1	3	3	2	2	2	3	3	4	3	3	3	3	3	2	2	1	4	2	13	4
1	2	1	2	1	3	3	2	1	2	2	3	3	3	3	1	3	3	2	2	3	3	3	3	3	3	2	2	2	2	3	2	2	4	2	13	4
1	1	1	1	1	3	2	2	1	4	3	2	2	1	4	1	2	3	1	4	3	2	2	3	3	2	3	4	3	1	3	2	2	5	2	6	3
1	2	2	3	1	4	2	2	2	4	2	3	2	4	3	2	1	4	2	4	2	2	3	4	2	2	3	3	3	3	3	3	1	2	1	13	4
1	4	1	5	2	3	4	2	2	3	2	4	1	2	3	2	3	3	2	2	2	4	3	3	3	3	3	2	3	3	2	3	1	2	1	6	3
1	4	1	3	2	3	3	1	1	3	1	3	2	2	2	1	3	1	4	3	1	3	2	2	2	2	1	2	3	3	1	2	1	4	4	6	3
1	2	1	6	2	3	3	2	1	2	2	4	2	3	2	1	3	2	3	3	2	3	2	2	3	1	2	3	3	3	1	2	1	4	2	6	3
1	2	3	4	1	3	2	1	1	2	2	3	2	2	2	1	2	3	2	2	2	3	3	2	4	2	3	2	3	2	1	2	2	5	4	6	3
2	2	4	1	1	2	2	1	1	3	2	2	1	3	3	1	2	2	3	2	2	2	3	3	3	2	2	2	3	2	2	2	2	3	1	6	3
2	2	3	1	1	2	4	2	2	4	2	3	3	3	4	2	3	2	3	3	2	3	4	3	4	3	2	3	3	3	1	2	3	4	3	6	3
1	3	1	2	2	3	3	1	1	3	2	3	1	3	3	1	3	2	3	3	2	3	3	3	3	3	3	3	3	3	2	3	2	1	2	6	3
1	2	1	2	1	3	3	2	1	3	1	3	2	3	2	1	4	3	4	3	1	4	3	3	4	2	4	3	3	3	1	3	1	4	3	6	3
1	3	1	5	1	3	3	1	2	4	2	3	2	3	3	1	3	4	4	4	1	3	3	3	3	3	3	3	3	3	3	3	1	4	1	13	4
1	2	4	2	1	3	2	2	2	3	3	2	2	3	2	2	1	2	2	3	3	2	4	3	3	3	1	2	3	2	2	1	1	3	4	13	4
1	1	1	2	1	1	3	2	1	4	1	4	1	1	3	1	4	2	4	4	1	4	3	1	4	2	1	3	4	2	1	1	2	4	3	6	3
1	2	1	3	1	3	3	2	1	2	2	4	1	1	2	1	2	2	2	3	1	3	3	1	4	3	1	2	3	3	1	1	3	5	1	6	3
1	1	1	2	1	3	4	2	2	2	3	3	2	3	3	2	3	4	4	2	2	3	4	2	3	3	1	2	3	3	3	1	1	3	4	6	3
1	2	1	6	1	2	3	1	1	3	2	3	2	3	3	1	3	1	3	3	1	3	2	3	3	2	3	3	3	3	1	3	2	2	2	6	3
2	1	4	2	1	1	3	1	2	3	3	3	1	2	3	2	3	2	3	2	2	3	4	2	4	3	1	3	3	3	3	1	1	4	2	6	3
1	2	1	1	2	3	2	1	2	2	3	2	4	4	1	2	2	4	2	1	2	2	4	2	2	3	1	1	3	1	3	1	1	2	1	6	3
2	1	4	1	1	3	2	1	2	4	2	3	1	2	4	2	1	2	2	3	2	2	2	3	3	2	3	3	3	2	2	3	1	3	4	6	3
1	2	1	2	1	3	3	2	1	2	2	3	2	4	3	1	3	3	3	2	3	2	2	3	3	4	2	2	2	3	3	2	1	1	3	6	3
1	2	3	6	1	1	3	2	1	4	1	4	3	2	1	1	4	4	3	3	3	4	3	4	4	2	1	3	3	4	4	2	1	2	2	6	3
2	1	3	1	1	3	1	1	4	1	1	1	1	1	1	4	1	4	1	1	4	1	1	4	4	4	1	1	4	4	1	1	1	2	2	13	4
1	2	2	1	2	2	2	1	1	3	1	3	1	1	4	1	1	1	3	2	2	1	1	1	4	2	1	3	1	3	1	1	1	4	4	11	6
1	1	2	1	1	3	2	3	4	4	3	2	3	3	3	3	3	3	3	4	3	2	1	3	3	3	1	4	3	3	2	2	1	2	1	13	4
2	1	4	1	1	2	2	1	1	2	3	2	1	2	2	1	3	2	3	2	3	3	4	3	3	3	2	2	3	3	2	3	2	4	3	13	4
1	1	1	1	1	4	3	1	1	3	2	4	2	2	3	1	3	3	3	3	2	3	3	3	3	1	3	3	2	3	3	3	2	2	2	13	4
1	1	3	2	2	3	3	2	3	3	2	3	2	3	3	3	3	3	4	3	1	3	3	3	3	3	1	3	3	3	1	1	2	1	2	13	4
1	1	4	1	1	4	3	1	1	4	2	3	3	3	4	1	3	4	4	4	1	3	4	4	4	4	1	4	3	3	2	1	1	2	1	13	4
2	2	4	4	1	3	3	2	1	4	1	3	2	3	4	1	3	1	3	3	2	3	3	3	4	2	2	3	3	3	2	2	2	1	1	13	4
1	2	1	3	1	3	2	3	1	3	3	2	3	2	3	1	2	4	2	3	2	2	3	3	3	2	2	3	3	3	3	2	1	1	1	13	4
1	4	1	1	2	2	1	2	2	1	2	3	1	3	2	2	3	2	3	1	2	3	3	3	3	1	3	1	3	3	1	2	1	1	1	6	3
1	2	4	3	1	3	4	1	1	2	1	4	3	1	1	1	3	1	4	3	2	2	2	4	4	2	1	2	3	3	1	1	1	5	1	13	4
1	2	4	6	1	3	3	1	1	3	2	3	3	3	3	1	2	1	3	3	2	2	3	4	3	3	3	3	3	3	1	3	1	2	1	13	4
1	2	1	3	1	1	2	1	1	2	2	2	1	1	1	1	1	2	1	3	1	2	3	1	4	2	1	2	3	2	1	1	1	4	2	13	4
2	1	4	1	1	1	2	1	4	4	3	2	1	4	4	4	4	3	2	4	2	4	4	4	4	2	1	4	4	3	1	1	2	5	4	13	4
1	2	2	1	2	3	3	1	1	3	2	3	2	2	3	1	2	3	3	3	2	3	2	3	3	2	3	2	3	3	1	3	1	5	1	6	3
1	1	1	2	1	4	2	1	1	3	2	3	1	2	3	1	3	3	4	3	2	3	2	2	3	2	2	3	4	3	3	2	1	2	2	13	4
1	2	1	2	1	3	3	2	1	2	1	3	2	2	2	1	3	2	4	3	2	3	3	3	3	2	1	2	3	3	1	1	1	3	4	6	3
2	1	4	1	1	3	3	1	1	3	1	4	1	3	2	1	3	1	4	3	1	3	3	4	3	2	2	3	3	3	2	2	1	1	4	13	4
1	1	4	2	1	2	3	2	2	3	2	3	2	2	4	2	2	4	4	3	2	3	4	4	3	3	3	3	3	4	2	1	1	3	4	13	4
1	1	4	1	1	3	2	1	1	3	1	3	1	2	3	1	2	2	4	3	2	2	3	3	3	3	1	3	2	3	1	1	1	5	2	13	4
1	1	2	1	1	3	2	1	2	3	2	3	3	2	2	2	1	4	2	2	3	2	4	3	3	3	3	2	3	3	4	3	2	2	2	13	4
1	2	4	1	1	3	3	1	1	4	2	1	3	3	4	1	3	3	4	3	2	4	4	2	3	3	3	2	4	2	2	4	2	1	2	13	4
1	2	3	3	1	3	3	1	1	4	2	3	2	3	4	1	3	3	3	4	2	3	3	3	4	4	1	4	3	4	2	1	1	1	1	13	4
1	1	1	1	1	1	3	1	1	3	2	3	1	3	2	1	3	2	3	2	1	3	2	2	4	1	4	1	3	3	2	3	1	5	1	6	3
2	2	4	4	1	2	3	1	3	2	2	3	1	2	3	2	3	2	3	2	2	4	4	2	3	2	1	2	3	3	3	1	2	5	2	13	4
1	1	4	1	1	1	4	1	1	3	2	3	2	3	1	1	3	3	1	4	2	3	3	3	4	2	1	1	4	3	1	4	2	1	2	13	4
1	2	1	3	1	4	3	1	1	4	2	4	2	4	3	1	3	2	4	3	1	3	3	3	4	3	2	4	4	2	1	2	1	1	1	14	6
1	2	1	1	1	3	3	1	2	3	1	3	1	3	3	1	3	2	3	3	1	3	2	3	3	2	1	3	3	3	1	1	1	2	2	6	3
1	2	4	3	1	3	3	1	2	3	2	3	2	3	3	3	3	3	4	3	3	4	3	3	3	3	1	3	3	3	3	3	3	2	2	13	4
1	4	1	4	2	4	3	1	1	4	2	4	1	1	4	1	3	2	3	4	1	4	2	3	3	2	3	4	3	3	2	3	1	4	1	6	3
1	1	3	2	1	4	3	1	2	3	3	2	3	2	4	2	2	4	2	3	3	2	3	4	3	4	1	4	3	2	4	1	1	2	2	13	4
1	1	1	2	1	3	2	3	3	2	2	2	3	3	2	2	2	3	1	2	1	2	2	3	2	3	1	2	4	2	2	1	1	2	1	13	4
1	2	3	3	1	3	2	3	2	3	2	2	2	3	3	2	1	2	3	3	2	1	3	3	3	3	1	3	3	3	1	1	2	1	2	13	4
1	2	2	6	1	3	1	1	3	2	3	2	1	3	2	3	2	4	2	2	2	2	2	4	4	4	1	2	3	3	1	1	1	1	1	6	3
1	2	4	3	1	1	4	1	1	3	1	4	1	1	2	1	2	4	4	3	1	2	1	2	2	2	1	3	3	4	3	1	1	5	#NULL!	15	6
1	2	4	4	1	3	3	2	1	4	2	3	1	2	4	1	2	3	3	3	2	2	2	2	3	3	1	4	3	3	3	1	1	5	#NULL!	13	4
2	1	2	1	1	2	3	2	1	3	2	3	2	3	3	1	2	3	2	3	3	2	3	3	3	3	2	3	3	3	3	2	1	5	2	6	3
2	3	2	3	1	2	3	2	2	2	1	3	2	2	1	1	3	2	3	3	1	4	2	2	3	2	2	2	3	3	3	2	2	5	2	6	3
1	2	1	2	2	4	3	1	1	2	2	3	1	2	2	1	3	2	3	2	2	3	3	2	3	1	1	1	3	4	3	1	1	3	4	13	4
2	2	4	3	1	2	1	1	3	3	2	3	2	1	3	1	2	3	3	3	2	2	4	3	3	3	2	3	3	3	3	1	1	1	4	13	4
1	2	4	7	1	4	3	2	4	3	2	3	2	4	3	3	2	3	3	3	1	2	1	3	3	4	1	3	3	4	3	1	2	4	#NULL!	13	4
1	2	3	1	1	3	2	1	1	3	2	3	1	1	2	1	1	4	3	2	3	1	2	4	4	1	1	1	1	1	4	1	1	1	1	13	4
2	2	3	2	1	1	1	1	3	2	2	3	1	3	2	3	2	3	2	3	1	2	3	2	4	2	1	2	2	2	1	1	1	4	2	13	4
1	1	1	1	1	3	3	3	2	3	2	3	3	3	3	1	3	3	3	3	2	3	4	4	3	2	1	3	4	4	3	1	4	1	2	6	3
1	1	2	2	1	2	3	2	1	4	2	3	1	3	4	1	3	1	4	4	2	4	2	3	3	3	3	3	3	4	1	2	2	1	2	13	4
1	2	4	5	1	2	3	2	1	3	2	3	2	3	3	2	3	1	3	4	1	3	3	3	3	3	2	4	3	3	1	2	1	3	4	6	3
1	2	4	3	1	1	4	1	1	3	1	3	2	3	3	1	1	3	3	3	1	2	2	3	4	4	3	3	3	3	3	4	1	4	3	13	4
1	3	2	5	1	3	4	1	1	3	2	3	2	3	3	1	3	3	3	4	2	3	2	3	3	3	3	4	3	3	2	3	2	3	1	6	3
1	2	1	3	2	1	3	2	2	3	3	2	3	2	2	2	2	4	2	3	3	2	1	3	1	4	2	2	2	2	4	2	1	3	4	13	4
1	2	4	7	1	3	3	1	1	4	3	3	2	4	4	1	3	2	4	4	2	3	3	4	3	3	3	4	3	3	3	3	2	3	1	13	4
1	1	1	1	1	3	3	2	1	4	2	3	2	3	3	1	3	3	2	3	2	3	4	4	3	2	2	3	3	3	3	2	1	3	4	13	4
1	2	4	1	1	2	2	3	4	3	4	3	3	1	4	4	4	4	3	3	2	4	2	3	2	4	4	2	1	2	4	4	1	1	4	6	3
1	1	3	1	1	4	2	1	2	2	3	2	1	3	2	1	3	4	2	1	3	2	3	3	3	2	1	1	3	2	4	1	1	1	2	13	4
1	1	4	1	1	2	2	1	1	3	1	3	1	3	3	1	4	1	4	2	1	1	1	3	4	1	1	2	3	1	1	1	1	3	4	13	4
1	3	4	2	1	3	2	1	1	2	2	2	1	3	1	1	3	2	3	2	2	3	2	3	3	2	1	2	3	2	1	1	1	5	1	13	4
1	2	3	2	1	3	2	1	1	4	2	3	2	2	1	1	3	2	2	3	2	3	1	2	4	2	1	2	4	4	1	1	1	3	4	6	3
1	2	4	2	1	3	2	3	1	4	2	2	3	3	3	1	3	3	4	4	2	3	4	2	3	2	1	3	3	3	1	1	2	2	1	13	4
1	1	3	1	1	4	2	1	2	3	3	2	3	4	4	2	2	3	2	3	3	2	2	4	1	3	4	4	3	2	4	4	1	2	1	13	4
1	1	1	2	1	2	2	1	1	3	2	3	2	1	3	1	2	4	2	3	2	2	3	1	3	4	2	3	2	3	2	2	2	1	1	13	4
2	2	4	5	1	3	3	1	2	4	1	4	1	3	3	2	2	4	3	3	1	2	2	2	1	3	1	2	2	3	3	1	1	2	2	13	4
1	1	4	2	1	2	2	3	1	4	3	3	4	4	4	1	2	1	3	4	3	2	2	4	2	2	2	4	3	2	1	3	1	2	2	13	4
1	3	4	2	1	3	2	1	1	2	3	2	3	2	3	1	1	3	3	2	3	3	2	3	3	3	2	2	2	2	3	2	1	2	2	13	4
1	1	1	1	2	2	4	1	1	1	2	4	2	2	1	1	2	4	3	1	2	1	4	2	4	2	1	3	3	4	3	1	3	5	#NULL!	6	3
1	1	4	1	1	4	2	3	2	2	4	1	4	3	3	2	1	4	2	2	3	1	2	4	1	3	2	3	2	2	4	2	1	2	1	13	4
1	1	4	1	1	2	2	1	2	3	1	3	1	3	3	2	4	2	3	3	1	3	4	3	4	2	1	3	3	4	1	2	1	4	1	13	4
1	2	1	1	1	3	2	1	1	2	2	3	3	3	2	1	3	1	2	2	1	3	3	4	2	3	3	2	3	3	3	3	2	4	1	13	4
1	1	1	2	1	3	3	4	4	2	3	3	4	4	1	3	2	3	2	1	1	2	1	4	3	4	1	1	3	4	3	1	1	1	1	13	4
1	1	1	1	1	3	2	1	2	3	3	2	2	2	3	2	3	4	3	3	3	3	3	4	4	3	3	4	3	3	1	2	1	2	3	13	4
1	1	4	1	1	3	4	1	3	3	3	3	3	2	4	3	1	2	4	2	3	1	1	4	2	3	2	4	2	4	3	2	1	2	1	13	4
1	2	1	3	1	1	1	1	1	1	1	1	1	1	1	1	1	1	1	1	1	1	1	1	4	1	1	1	3	1	1	1	1	3	4	6	3
1	2	1	2	1	2	4	2	1	3	2	3	3	1	3	1	3	4	3	3	2	3	3	3	2	3	1	3	2	3	3	2	1	3	4	13	4
1	1	3	1	1	4	2	1	1	2	3	1	4	4	3	1	1	3	1	1	2	3	3	1	2	3	1	2	3	1	1	1	1	5	1	6	3
1	1	4	1	1	4	3	2	1	4	1	3	1	1	4	1	3	4	3	3	1	3	4	1	1	3	1	4	3	3	4	1	1	4	3	13	4
1	2	3	3	1	2	4	1	1	4	2	2	1	3	4	1	1	4	3	4	3	1	1	3	2	4	1	4	2	3	4	2	1	1	3	13	4
1	2	4	5	1	3	3	1	2	3	2	4	1	2	3	2	3	3	4	3	2	3	3	3	4	2	1	3	3	3	2	3	2	3	#NULL!	13	4
1	1	3	2	1	3	3	1	1	4	2	3	1	3	4	1	3	3	3	3	2	2	3	3	4	2	3	3	3	3	3	3	1	4	3	13	4
1	1	3	1	1	3	3	2	2	1	2	3	1	1	2	1	2	3	2	1	3	1	2	1	3	4	1	1	3	2	1	1	1	2	2	13	4
1	2	4	6	1	3	3	1	1	1	1	3	1	1	1	1	1	1	3	3	1	1	2	3	3	2	1	1	1	1	1	1	1	3	4	13	4
1	1	1	1	1	3	4	2	1	3	2	4	1	2	3	1	3	2	2	3	2	4	4	3	4	2	4	3	3	3	2	4	3	5	1	13	4
1	1	1	1	2	2	2	2	1	3	2	2	1	3	3	1	3	3	3	3	3	2	1	3	3	3	4	3	3	3	3	3	1	2	1	6	3
2	2	1	3	1	3	3	1	1	3	2	3	2	2	3	1	3	1	2	3	1	3	4	2	3	2	1	3	2	3	2	1	3	5	1	6	3
1	1	1	1	1	3	2	4	2	2	2	1	2	3	2	2	4	3	1	4	2	4	3	3	2	1	4	3	2	2	4	4	1	4	3	13	4
1	3	4	5	1	3	3	3	3	3	2	3	1	1	3	2	4	2	4	4	1	4	3	4	4	3	1	3	3	4	2	2	2	2	2	13	4
1	1	1	1	1	3	2	2	3	2	4	2	1	1	2	2	2	4	3	2	3	2	2	1	2	2	1	2	2	1	4	1	1	3	4	6	3
1	1	1	1	1	2	4	1	2	4	1	3	1	2	4	1	4	3	3	3	1	3	3	2	3	3	1	3	3	3	3	1	1	5	1	6	3
1	1	1	2	1	3	3	1	2	3	2	3	1	3	1	2	2	3	3	3	2	1	2	2	3	3	3	2	3	3	1	3	1	3	4	6	3
1	1	1	1	1	2	3	1	1	4	2	3	2	3	3	1	2	3	2	3	2	2	3	3	3	4	3	3	3	3	2	3	1	4	1	13	4
2	1	4	1	1	3	2	1	2	1	3	1	1	1	1	2	1	4	1	2	3	1	2	3	3	1	1	2	2	3	2	1	1	2	2	13	4
1	1	2	1	1	3	3	2	1	3	3	3	2	4	3	1	3	4	3	3	3	3	2	4	3	2	3	3	3	3	3	4	1	1	1	6	3
1	2	4	4	1	1	4	3	1	4	2	4	2	2	4	1	3	2	4	4	1	3	2	2	3	3	3	4	3	4	3	4	2	2	1	13	4
1	2	3	3	1	3	3	4	1	4	2	3	3	4	4	1	3	3	3	3	1	2	2	4	2	1	2	3	3	3	3	2	1	1	1	13	4
1	2	3	2	1	4	2	2	1	2	3	2	3	4	2	1	1	4	2	2	3	1	4	4	4	4	1	2	2	2	3	1	2	2	2	6	3
1	2	4	2	1	3	3	1	1	3	1	3	1	2	3	1	3	2	3	3	1	3	2	2	3	2	2	4	4	3	2	1	1	2	2	6	3
1	2	4	3	1	3	2	1	1	2	3	2	1	3	2	1	1	4	3	2	3	1	4	4	4	4	3	3	4	2	1	3	1	3	3	13	4
1	3	1	5	1	4	4	2	1	2	1	4	1	1	1	1	4	4	4	4	1	4	1	3	4	1	1	4	4	4	4	1	1	5	#NULL!	6	3
1	2	4	6	1	2	3	1	1	3	2	3	2	2	1	1	1	3	3	3	2	1	2	2	1	3	1	3	2	3	3	1	1	2	1	13	4
1	2	1	1	1	1	2	1	1	4	2	3	2	4	4	1	2	1	1	4	4	2	1	1	4	4	2	4	4	4	4	4	1	5	1	6	3
1	2	1	6	2	3	3	1	1	2	2	2	1	1	3	1	3	1	3	2	2	3	2	2	3	2	2	2	3	2	1	2	1	4	1	6	3
1	4	1	4	2	3	3	1	1	2	2	3	2	3	3	1	3	2	3	2	2	3	2	3	3	2	2	2	3	3	2	2	1	1	1	6	3
1	1	3	2	1	3	3	1	1	1	3	3	1	1	1	1	2	3	2	1	3	2	1	3	3	2	2	1	3	3	2	2	1	1	1	13	4
1	1	2	6	1	2	2	2	1	3	2	2	2	2	2	1	3	2	2	3	2	3	2	3	3	2	3	3	3	2	2	3	1	2	2	6	3
1	4	4	4	1	3	2	1	3	1	1	3	2	3	3	3	3	3	3	2	2	3	1	3	3	3	2	2	4	4	2	1	1	2	2	6	3
1	2	3	3	1	3	2	2	1	2	2	2	2	3	3	1	2	3	2	3	2	2	2	2	3	1	2	3	2	2	1	1	1	5	#NULL!	6	3
1	2	1	3	1	3	2	2	1	3	2	2	2	3	3	1	3	3	3	3	2	2	3	3	3	3	2	3	3	3	1	2	2	2	1	6	3
2	2	4	1	1	2	3	2	2	2	2	3	2	4	3	2	3	4	4	2	3	3	3	3	2	3	4	2	2	3	3	4	2	2	2	13	4
1	2	2	2	1	1	4	4	1	3	1	4	4	4	4	1	4	2	4	3	1	4	2	3	4	3	4	3	4	4	2	4	1	2	2	6	3
1	2	4	2	1	3	2	1	2	4	2	3	1	2	4	2	3	2	2	4	2	3	4	3	3	4	1	4	3	3	1	1	1	2	3	13	4
2	3	1	6	2	2	3	2	1	2	2	4	2	3	2	1	2	2	4	2	1	2	1	4	4	2	1	2	3	3	3	1	1	2	1	6	3
1	1	4	6	1	3	3	1	1	2	2	4	2	3	3	1	3	3	4	2	2	3	3	3	3	2	3	2	2	3	3	2	2	2	1	13	4
2	1	1	4	1	2	3	2	2	2	1	2	1	3	2	2	3	1	3	2	1	3	4	3	4	3	1	2	3	4	1	1	3	5	2	6	3
1	2	4	1	1	2	2	3	4	3	4	3	3	1	4	4	4	4	3	3	2	4	2	3	2	4	4	2	1	2	4	4	1	1	2	6	3
1	1	4	1	1	2	4	1	1	4	1	4	1	2	4	1	4	2	4	4	1	4	4	2	4	4	1	4	4	4	1	1	1	5	2	13	4
1	2	4	1	1	1	3	2	1	1	3	2	2	3	1	1	2	3	3	1	3	2	2	4	3	2	1	1	3	3	3	1	2	5	2	6	3
1	1	3	1	1	1	1	3	1	3	3	2	1	1	3	1	4	1	3	4	4	4	4	4	4	3	4	4	2	2	1	4	3	2	1	6	3
1	2	2	2	1	2	3	2	2	3	2	3	2	2	4	1	3	2	3	4	1	2	1	3	3	4	1	4	2	3	2	1	1	2	2	6	3
1	2	3	2	1	4	2	4	3	4	2	2	3	3	2	3	3	1	2	4	1	3	3	3	3	3	3	4	4	2	1	2	1	4	2	6	3
1	2	2	4	2	2	2	1	2	3	1	3	1	4	1	2	4	1	2	4	1	4	2	4	4	4	3	2	3	2	1	2	1	5	1	6	3
1	2	2	2	1	2	3	1	1	3	2	3	1	2	2	1	1	1	2	2	1	1	1	2	2	2	2	2	3	2	1	1	1	3	4	6	3
2	2	1	5	1	3	3	1	3	2	3	2	2	3	1	3	2	3	3	2	2	2	3	4	3	2	1	2	3	3	2	1	2	4	4	6	3
1	2	1	2	1	3	3	2	1	4	2	3	1	3	4	1	2	3	3	4	2	2	3	3	3	1	1	4	3	3	3	1	1	2	1	6	3
1	4	3	2	1	2	4	1	2	4	1	4	1	2	4	2	3	1	4	4	1	3	3	3	4	2	3	4	2	3	1	4	2	2	2	6	3
1	1	4	1	1	4	4	1	1	3	1	4	2	4	4	1	4	3	3	3	1	4	4	4	3	2	3	4	1	3	3	1	1	4	3	13	4
2	2	3	3	1	3	3	2	1	3	2	3	1	3	4	1	3	3	3	4	2	3	4	3	3	2	1	4	2	3	3	1	1	4	3	6	3
1	2	4	3	1	2	3	1	2	3	2	3	1	2	3	2	3	2	3	2	2	3	3	1	3	3	2	3	3	3	2	1	1	4	4	13	4
1	2	1	3	2	2	2	3	2	3	3	2	2	3	3	1	2	3	1	2	3	2	3	3	3	3	2	2	3	2	1	2	1	1	2	6	3
1	2	4	2	1	3	2	1	1	3	3	2	1	3	3	1	2	4	3	3	3	2	3	3	4	3	1	3	3	2	1	1	1	4	3	13	4
1	1	3	1	1	3	4	2	2	3	2	4	3	2	3	2	3	3	3	3	2	2	2	2	2	2	1	3	3	3	3	1	1	4	1	6	3
1	2	4	3	1	3	3	2	2	3	1	3	2	3	2	2	3	2	3	3	2	3	3	3	3	2	3	3	3	3	4	2	1	4	1	6	3
1	2	2	3	1	2	3	1	1	4	3	3	3	1	2	1	1	4	2	4	2	1	1	1	2	3	2	3	2	2	3	1	1	1	1	6	3
1	3	3	5	1	2	1	2	1	4	1	1	3	3	3	1	1	2	3	4	1	2	2	2	2	3	3	4	3	3	1	4	2	2	2	6	3
1	2	4	3	1	2	3	1	1	3	2	3	1	1	3	1	2	1	2	2	1	2	1	1	4	2	1	2	3	2	1	1	1	5	#NULL!	6	3
1	2	2	3	1	4	3	1	2	4	3	2	3	3	1	2	3	4	2	4	1	4	2	3	4	3	3	4	3	2	1	3	1	5	1	6	3
1	2	1	2	1	3	3	4	1	3	4	2	4	4	2	2	2	3	1	2	2	1	3	4	1	2	2	2	1	1	1	1	1	2	1	6	3
1	2	4	6	1	3	2	2	4	2	3	2	2	3	2	3	3	2	3	2	3	2	4	4	3	1	1	2	3	3	3	1	2	1	#NULL!	16	5
1	2	1	5	1	2	2	1	2	2	2	3	2	2	2	2	2	1	1	2	1	1	2	2	3	2	1	1	3	2	1	1	1	3	2	16	5
1	1	4	1	1	3	2	1	1	4	1	4	2	2	3	1	3	2	3	4	1	3	3	2	4	2	1	4	3	4	2	1	1	3	1	16	5
1	3	1	5	2	3	2	3	2	4	2	3	2	3	3	2	2	3	3	4	2	3	3	3	3	3	4	4	3	3	1	4	1	2	1	16	5
1	2	4	2	2	4	3	1	1	3	1	4	1	4	4	1	4	3	4	4	1	4	4	4	4	4	3	4	4	4	1	2	1	3	1	16	5
1	1	4	6	1	2	2	3	1	3	2	3	3	4	3	1	2	3	3	3	2	3	3	3	3	3	1	3	3	3	1	1	1	1	1	16	5
1	1	1	1	1	2	2	3	3	2	2	2	2	3	2	3	2	3	2	2	2	2	2	3	3	3	2	2	3	3	1	1	1	1	1	16	5
1	1	1	1	1	3	3	3	1	3	3	3	3	2	2	1	3	1	3	3	1	3	3	3	3	4	2	3	4	3	1	2	1	3	4	16	5
1	2	1	3	2	3	1	2	3	3	1	2	1	1	3	3	2	1	2	3	2	4	4	1	3	2	1	3	3	2	1	1	3	5	4	16	5
1	2	3	5	1	4	3	3	1	2	1	3	3	4	1	1	3	3	3	2	1	3	3	2	4	3	2	1	3	4	1	2	1	2	2	16	5
1	1	4	6	1	1	3	1	1	4	2	4	1	4	4	1	2	1	4	4	1	2	2	4	3	4	1	4	4	4	1	1	1	5	2	16	5
2	2	1	6	1	1	2	1	1	3	3	2	1	3	2	1	1	3	2	3	3	2	4	4	4	3	1	3	3	2	2	1	1	2	2	16	5
1	2	4	4	1	4	3	3	3	2	2	4	2	4	3	2	4	1	3	3	1	3	4	4	3	2	2	2	3	3	1	2	2	3	4	16	5
1	1	1	6	1	3	3	3	2	3	2	4	2	3	4	1	3	3	3	3	2	3	3	4	3	3	3	4	3	3	3	3	1	5	1	16	5
1	2	4	7	1	3	3	1	1	3	1	4	1	2	2	1	3	4	3	3	1	2	4	1	4	2	2	3	4	3	2	2	1	4	3	16	5
1	2	1	5	2	4	3	2	1	4	2	3	2	3	3	1	4	1	3	3	1	3	4	4	4	2	2	2	4	4	2	3	2	4	4	16	5
1	2	1	7	2	2	3	2	1	3	2	3	2	2	3	1	3	2	2	3	2	3	1	1	3	3	1	3	3	2	2	1	1	5	1	16	5
1	2	1	5	1	3	3	1	1	3	2	3	1	3	3	1	2	2	3	3	1	2	3	3	3	3	2	3	3	3	2	2	2	2	1	16	5
1	1	1	6	1	3	3	2	1	2	2	4	2	3	3	1	3	3	4	3	2	3	3	3	3	3	2	3	3	3	3	2	1	4	3	16	5
1	1	1	1	1	2	2	1	1	3	1	1	1	1	1	1	2	1	1	3	1	4	3	2	3	3	1	3	3	2	1	3	1	5	1	16	5
1	3	4	6	1	2	3	1	1	3	2	3	1	3	3	1	2	3	3	2	2	2	3	2	3	4	1	4	3	3	3	1	1	3	2	16	5
1	2	1	4	1	3	2	2	1	3	2	2	1	2	3	1	2	1	3	2	2	2	2	2	2	2	2	3	3	3	1	1	2	5	#NULL!	16	5
1	2	4	6	2	3	4	1	3	2	3	3	1	4	2	3	1	3	3	2	3	1	4	3	4	2	1	2	4	3	2	1	3	5	2	16	5
1	4	1	2	2	2	1	2	1	2	3	4	2	2	2	1	3	2	2	2	3	3	3	2	3	3	4	3	3	2	2	3	3	5	#NULL!	16	5
1	1	1	6	1	3	2	2	1	3	2	3	2	3	3	1	3	3	3	2	2	2	2	3	3	2	2	3	3	3	2	2	2	2	4	16	5
1	2	1	6	1	2	2	2	2	2	2	2	2	3	2	2	2	2	1	2	2	2	4	3	4	2	2	2	4	2	2	2	2	1	1	16	5
1	2	4	6	1	1	3	1	1	4	2	4	2	2	3	1	3	2	4	3	1	3	3	2	3	3	3	3	3	4	2	3	1	1	1	16	5
1	3	4	5	2	1	1	1	1	1	1	2	1	2	1	1	4	1	2	1	2	3	2	1	4	1	1	1	1	1	1	1	1	5	#NULL!	16	5
1	2	1	3	1	3	3	1	2	3	1	3	2	2	3	2	3	2	3	3	1	3	1	2	3	2	1	3	3	3	2	1	1	2	1	16	5
1	1	1	1	1	4	3	1	1	1	1	4	1	1	1	1	1	1	1	1	1	3	1	4	4	4	1	1	3	3	2	1	1	5	1	16	5
1	2	1	6	1	1	2	1	1	1	3	3	3	3	2	1	2	4	2	1	4	1	2	1	2	1	4	2	2	2	3	4	1	4	2	16	5
1	2	1	5	1	3	3	2	1	4	1	3	2	3	3	1	2	1	3	3	1	2	1	2	2	2	4	4	3	4	1	4	1	5	1	16	5
1	2	3	3	1	3	3	1	1	3	3	4	1	2	3	1	4	2	4	3	1	4	4	4	4	3	4	4	4	4	2	4	2	5	1	16	5
1	2	1	2	2	1	1	1	1	2	1	1	1	1	1	1	2	1	1	1	1	1	2	1	1	1	1	1	1	1	1	1	1	3	3	16	5
1	2	4	6	1	2	4	1	3	4	2	3	1	2	4	3	3	3	3	3	2	3	4	3	4	4	3	3	3	3	3	2	2	1	1	16	5
1	2	1	6	2	3	4	2	1	4	2	3	3	3	4	1	4	2	3	4	2	3	3	4	3	3	4	4	4	4	2	3	2	3	1	6	3
1	1	2	6	1	3	3	2	2	4	2	3	2	3	4	2	3	2	3	4	2	3	3	3	3	4	1	4	3	3	3	1	2	1	1	16	5
1	1	4	6	1	4	2	1	1	3	1	4	1	4	3	1	2	4	4	3	1	2	4	4	1	3	2	3	4	4	4	1	1	2	2	16	5
1	1	4	6	1	3	2	2	2	3	2	3	1	2	2	2	2	1	1	2	2	3	1	2	3	2	1	2	3	2	2	1	1	3	4	16	5
1	1	1	1	1	3	3	3	2	4	1	3	3	2	3	2	3	2	3	4	2	3	3	3	3	3	2	4	3	3	2	2	2	4	4	16	5
1	2	1	5	1	4	3	2	2	1	1	3	1	3	1	2	2	2	3	1	2	3	4	3	3	1	1	1	4	3	1	1	2	3	4	16	5
2	2	4	6	2	3	3	1	1	2	2	3	1	1	1	1	2	2	2	2	1	2	2	3	3	2	1	2	3	3	1	1	1	4	2	16	5
1	2	1	5	1	3	2	1	1	4	2	3	2	3	4	2	3	2	3	4	2	2	3	2	3	3	2	4	3	3	2	3	1	5	4	16	5
1	4	1	2	2	3	3	1	2	2	2	3	2	2	2	2	3	3	3	2	2	3	3	3	2	2	2	2	3	3	4	2	2	5	4	16	5
1	2	4	1	1	3	2	1	2	1	3	2	2	3	4	2	3	4	2	1	3	3	3	4	4	3	1	1	3	3	1	1	1	3	4	16	5
1	2	3	3	1	2	3	2	2	3	2	3	1	3	3	2	2	3	3	4	3	3	3	3	3	3	3	3	3	2	2	2	2	3	4	6	3
1	2	4	7	1	2	4	1	1	3	2	4	1	2	3	1	2	4	4	3	1	2	1	2	2	4	1	2	4	4	3	1	1	3	4	16	5
1	1	1	6	1	4	3	2	1	4	1	3	1	3	3	1	2	2	2	4	2	1	2	1	2	3	1	3	2	2	1	1	1	4	1	16	5
1	1	4	6	1	4	2	1	1	1	2	3	1	4	1	1	4	2	4	1	2	4	1	4	4	1	1	1	4	3	1	3	1	3	1	16	5
1	4	2	1	2	2	2	3	1	3	3	2	2	3	2	1	3	3	2	2	3	3	3	3	2	3	1	2	2	2	3	1	2	4	3	16	5
1	2	2	6	1	3	4	1	2	3	2	4	3	3	3	2	1	3	3	3	1	2	2	3	2	3	1	3	3	3	4	2	1	1	2	16	5
1	2	4	4	1	3	3	1	1	3	2	3	2	3	3	1	3	1	3	4	2	3	2	3	3	3	3	4	3	3	2	3	2	2	1	16	5
1	2	1	3	1	3	3	1	1	3	2	3	1	4	3	1	3	1	4	3	1	3	3	3	4	2	3	3	3	4	1	3	1	4	1	6	3
1	2	4	4	1	1	4	1	2	1	2	4	3	1	1	2	3	2	3	1	1	3	4	4	3	1	1	1	4	4	1	1	3	3	4	13	4
1	2	1	2	1	3	3	1	1	2	2	3	3	3	4	1	2	3	3	2	3	2	3	3	3	3	3	3	3	3	2	3	2	1	2	2	2
1	2	1	7	2	4	4	4	1	4	1	4	4	4	4	1	4	4	4	4	1	2	1	4	2	4	4	4	2	4	4	4	1	1	1	16	5
1	1	1	1	1	1	2	1	1	3	2	1	1	2	2	1	4	2	2	3	2	4	3	1	3	2	4	2	3	2	1	3	2	5	1	16	5
1	1	2	6	1	3	3	2	2	4	2	3	2	3	4	2	3	2	3	4	2	3	3	3	3	4	1	4	3	3	3	1	2	1	1	16	5
1	3	4	7	1	3	3	1	1	3	1	4	1	2	3	1	3	3	4	3	1	3	3	3	4	3	3	3	3	4	3	3	1	4	1	16	5
1	2	1	3	1	2	2	3	3	2	3	3	3	3	4	3	3	3	3	2	2	3	3	4	2	4	1	2	3	4	1	2	1	4	1	16	5
1	3	4	5	1	1	2	1	3	3	2	2	1	1	3	2	3	4	2	3	2	2	4	3	3	2	1	3	3	3	2	1	3	3	4	16	5
1	2	1	3	1	1	2	1	1	2	3	2	3	4	2	1	1	4	1	2	3	1	1	4	2	3	1	2	2	3	2	1	1	1	3	16	5
1	2	1	6	2	3	4	1	2	4	3	3	1	3	3	2	4	2	3	4	2	4	2	2	4	2	3	4	4	3	1	2	2	4	3	16	5
1	2	1	3	1	3	4	1	1	4	2	3	2	3	4	2	3	3	3	3	2	3	3	3	3	2	1	4	4	3	1	1	1	2	2	16	5
1	2	1	6	2	2	3	3	1	1	1	4	3	3	3	2	3	3	2	2	2	3	3	2	3	2	1	2	3	3	1	1	1	3	4	16	5
1	2	4	6	1	2	4	1	3	4	2	3	1	2	4	3	3	3	3	3	2	3	4	3	4	4	3	3	3	3	3	2	2	1	1	16	5
1	2	1	2	1	3	2	1	1	1	2	4	2	1	3	1	3	2	3	3	1	4	4	3	4	2	1	3	4	3	1	1	1	5	4	6	3
1	2	4	3	1	4	3	2	4	3	2	4	4	3	4	4	3	4	3	3	1	3	2	4	2	4	1	3	4	3	4	1	1	4	4	6	3
1	2	3	4	1	2	3	2	4	3	3	3	2	3	4	2	3	4	2	3	1	3	4	4	3	3	3	2	2	2	3	2	2	2	1	6	3
2	2	4	2	1	4	4	3	1	2	3	3	3	3	2	1	3	4	3	2	2	2	3	4	2	2	1	2	3	4	4	1	1	2	1	13	4
1	2	2	2	1	2	1	1	1	2	2	3	1	2	3	1	3	3	2	3	1	4	4	4	3	3	1	2	3	3	3	1	2	5	1	6	3
1	1	2	1	1	1	1	1	1	2	2	1	2	1	2	1	2	1	1	3	1	1	3	1	3	1	2	3	3	2	1	2	1	3	3	16	5
1	2	1	1	1	3	2	1	3	3	2	3	3	3	3	3	2	3	3	3	2	3	3	4	3	2	2	4	3	3	3	3	2	3	3	16	5
1	2	1	3	1	3	3	1	1	3	4	4	1	2	3	1	3	2	3	3	2	2	2	3	3	2	3	3	3	4	1	4	1	1	2	16	5
1	2	4	6	1	3	2	2	4	2	3	2	2	3	2	3	3	2	3	2	3	2	4	4	3	1	1	2	3	3	3	1	2	1	2	16	5
1	2	1	6	1	4	3	3	1	3	2	3	3	3	1	1	3	1	1	3	1	1	2	3	4	3	2	3	3	3	1	3	1	3	4	16	5
1	2	1	6	2	4	3	1	2	3	2	3	2	2	3	1	3	2	3	4	1	3	2	3	3	2	1	4	3	3	2	1	1	3	1	16	5
1	2	1	6	1	2	4	1	1	3	1	4	1	1	3	1	2	3	4	3	1	3	1	2	4	2	3	3	3	4	1	3	1	5	4	16	5
1	1	4	1	1	3	2	1	2	4	2	4	2	4	3	1	3	2	3	3	2	2	3	3	3	4	1	4	4	4	2	1	2	2	2	16	5
1	3	1	1	2	3	3	2	1	4	2	3	2	3	3	1	3	3	3	3	2	3	3	3	3	2	4	3	4	3	3	4	2	3	4	16	5
1	1	3	1	1	2	3	2	1	3	2	3	2	2	3	1	2	3	3	3	2	3	1	2	3	2	4	2	2	3	3	4	2	1	4	6	3
1	2	1	7	1	3	3	2	1	3	2	3	2	3	3	1	3	1	4	3	1	3	4	3	3	2	3	3	4	4	2	3	1	2	1	16	5
1	3	1	5	2	3	4	3	1	3	2	4	3	3	3	1	3	2	3	3	2	3	2	4	2	3	3	2	3	3	2	3	2	5	1	6	3
1	1	1	1	1	3	3	1	1	3	2	4	4	3	3	1	3	2	3	3	3	3	3	3	3	3	3	3	3	3	2	3	2	4	1	16	5
1	2	1	1	1	2	3	1	1	1	1	2	1	2	2	1	3	1	3	2	1	2	3	3	4	3	1	1	3	3	1	1	2	3	1	16	5
1	2	4	4	1	4	3	3	3	2	2	4	2	4	3	2	4	1	3	3	1	3	4	4	3	2	2	2	3	3	1	2	2	3	4	16	5
1	2	1	1	1	4	1	1	3	1	4	1	1	1	1	3	1	4	1	1	3	1	1	1	4	1	1	1	1	3	1	1	1	1	4	6	3
1	2	4	1	1	2	2	1	1	3	3	2	1	3	3	1	2	4	4	4	2	2	3	4	4	3	1	2	3	3	4	1	2	1	#NULL!	13	4
1	4	3	4	1	3	3	1	2	1	2	3	2	2	1	2	3	1	3	1	2	3	1	3	3	1	1	2	2	3	1	1	1	5	#NULL!	6	3
1	1	3	1	1	4	2	1	1	2	1	1	2	2	2	1	2	1	1	2	2	2	2	2	2	2	2	2	2	2	2	2	2	4	1	6	3
1	2	3	6	1	3	3	2	1	4	2	3	2	2	4	1	3	2	3	4	2	4	2	4	3	3	3	3	3	3	3	3	1	2	1	16	5
1	3	3	6	2	2	3	3	3	2	3	3	3	3	3	3	2	3	3	3	3	2	3	3	2	3	2	2	3	3	1	2	1	4	3	16	5
1	2	1	3	1	1	2	1	1	1	2	3	1	2	1	1	2	2	2	3	2	2	1	3	3	3	3	3	3	3	1	3	1	2	1	13	4
1	2	1	6	2	1	2	1	1	2	1	2	1	1	2	1	1	3	2	1	1	3	2	1	4	4	1	1	4	3	1	1	1	3	4	16	5
1	3	4	3	1	3	3	1	2	2	2	3	2	3	3	2	3	3	3	2	2	3	4	4	4	2	3	3	3	3	2	3	1	3	4	6	3
2	2	3	3	1	2	3	1	1	3	3	2	1	3	2	1	2	4	3	2	2	3	4	3	4	3	1	2	3	4	1	1	1	1	1	6	3
1	1	1	1	1	3	1	1	2	2	3	1	1	1	2	2	2	2	2	3	2	3	4	3	4	3	1	2	4	1	1	1	3	3	4	6	3
1	2	1	2	1	1	1	1	1	1	1	1	1	1	1	1	1	1	1	1	1	1	3	2	2	1	1	1	3	1	1	1	1	3	4	16	5
1	3	3	4	1	3	3	2	2	2	2	3	2	1	1	3	2	3	2	2	2	2	1	2	3	3	1	1	2	3	1	1	2	3	4	6	3
1	1	4	6	1	4	3	1	1	4	1	4	1	3	3	1	4	2	4	4	1	3	2	3	4	4	4	4	4	4	1	4	2	5	4	17	6
1	1	4	1	1	1	4	2	1	3	1	4	2	1	3	1	4	4	4	4	1	3	1	2	3	3	1	3	3	3	2	1	1	2	1	17	6
1	1	2	6	1	3	2	1	1	4	3	2	1	3	3	1	3	3	3	3	3	4	3	4	2	3	4	3	3	4	1	4	1	2	1	17	6
1	1	4	6	1	4	2	2	1	4	2	3	3	4	4	1	3	3	4	4	2	3	4	4	4	3	4	4	4	4	3	4	2	2	1	17	6
1	4	3	1	2	2	3	1	1	3	2	3	2	2	3	1	3	3	3	3	2	3	3	3	3	3	1	3	2	3	2	1	1	4	3	16	5
1	1	3	6	1	3	4	2	1	3	1	4	3	3	4	1	2	4	4	3	1	3	3	4	3	4	1	3	4	4	3	2	1	1	3	17	6
1	1	4	1	1	2	3	1	2	3	2	3	2	3	3	2	3	2	3	3	2	2	2	3	3	3	1	3	3	3	2	1	2	4	2	17	6
